# Supplementary material for: iDS372, a Phenotypically Reconciled Model for the Metabolism of Streptococcus pneumoniae Strain R6
Source: Front Microbiol. 2019 Jun 25;10:1283. doi: 10.3389/fmicb.2019.01283 (PMC6603136; doi:10.3389/fmicb.2019.01283)
Supplement: Supplementary file 2 [file Data_Sheet_2.zip]

Archive with 1 entries (1 files):
- iDS372.xml
