# Supplementary material for: iDS372, a Phenotypically Reconciled Model for the Metabolism of Streptococcus pneumoniae Strain R6
Source: Front Microbiol. 2019 Jun 25;10:1283. doi: 10.3389/fmicb.2019.01283 (PMC6603136; doi:10.3389/fmicb.2019.01283)
Supplement: Supplementary file 2 [file Data_Sheet_2.zip › iDS372.xml]

<?xml version='1.0' encoding='UTF-8' standalone='no'?>
<!-- Created by merlin - www.merlin-sysbio.org version ? on 2019-04-30 at 22:19:15 BST with JSBML version 1.4. -->
<sbml xmlns="http://www.sbml.org/sbml/level3/version2/core" fbc:required="false" groups:required="false" level="3" version="2" xmlns:fbc="http://www.sbml.org/sbml/level3/version1/fbc/version2" xmlns:groups="http://www.sbml.org/sbml/level3/version1/groups/version1">
  <model fbc:strict="true" id="model_spneumoniaeR6" metaid="_723fc3e6-57bd-4653-9f31-a11fd7fe223a" name="model_spneumoniaeR6">
    <annotation>
	<rdf:RDF xmlns:rdf="http://www.w3.org/1999/02/22-rdf-syntax-ns#" xmlns:bqbiol="http://biomodels.net/biology-qualifiers/">
	<rdf:Description rdf:about="#_723fc3e6-57bd-4653-9f31-a11fd7fe223a">
	<bqbiol:hasTaxon>
	<rdf:Bag>
	<rdf:li rdf:resource="171101" />
	</rdf:Bag>
	</bqbiol:hasTaxon>
	</rdf:Description>
	</rdf:RDF>
	</annotation>
      <fbc:listOfObjectives xmlns:fbc="http://www.sbml.org/sbml/level3/version1/fbc/version2" fbc:activeObjective="biomass">
      <fbc:objective fbc:id="biomass" fbc:type="maximize">
        <fbc:listOfFluxObjectives>
          <fbc:fluxObjective fbc:coefficient="1" fbc:reaction="R_Biomass_C3_cytop" />
        </fbc:listOfFluxObjectives>
      </fbc:objective>
    </fbc:listOfObjectives>
    <fbc:listOfGeneProducts xmlns:fbc="http://www.sbml.org/sbml/level3/version1/fbc/version2">
      <fbc:geneProduct fbc:id="G_spr1935" fbc:label="spr1935" fbc:name="ilvD" metaid="G_spr1935">
        <annotation>
	<rdf:RDF xmlns:rdf="http://www.w3.org/1999/02/22-rdf-syntax-ns#" xmlns:bqbiol="http://biomodels.net/biology-qualifiers/">
	<rdf:Description rdf:about="#G_spr1935">
              <bqbiol:is>
	<rdf:Bag>
	<rdf:li rdf:resource="http://identifiers.org/ncbiprotein/spr1935" />
	</rdf:Bag>
	</bqbiol:is>
	
	<bqbiol:encodes>
	<rdf:Bag>
	<rdf:li rdf:resource="http://identifiers.org/kegg.reaction/R05070" />
	<rdf:li rdf:resource="http://identifiers.org/kegg.reaction/R04441" />
	</rdf:Bag>
	</bqbiol:encodes>
	</rdf:Description>
	</rdf:RDF>
	</annotation>
            </fbc:geneProduct>
      <fbc:geneProduct fbc:id="G_spr1277" fbc:label="spr1277" metaid="G_spr1277">
        <annotation>
	<rdf:RDF xmlns:rdf="http://www.w3.org/1999/02/22-rdf-syntax-ns#" xmlns:bqbiol="http://biomodels.net/biology-qualifiers/">
	<rdf:Description rdf:about="#G_spr1277">
              <bqbiol:is>
	<rdf:Bag>
	<rdf:li rdf:resource="http://identifiers.org/ncbiprotein/spr1277" />
	</rdf:Bag>
	</bqbiol:is>
	
	<bqbiol:encodes>
	<rdf:Bag>
	<rdf:li rdf:resource="http://identifiers.org/kegg.reaction/R01724" />
	</rdf:Bag>
	</bqbiol:encodes>
	</rdf:Description>
	</rdf:RDF>
	</annotation>
            </fbc:geneProduct>
      <fbc:geneProduct fbc:id="G_spr0614" fbc:label="spr0614" fbc:name="pyrE" metaid="G_spr0614">
        <annotation>
	<rdf:RDF xmlns:rdf="http://www.w3.org/1999/02/22-rdf-syntax-ns#" xmlns:bqbiol="http://biomodels.net/biology-qualifiers/">
	<rdf:Description rdf:about="#G_spr0614">
              <bqbiol:is>
	<rdf:Bag>
	<rdf:li rdf:resource="http://identifiers.org/ncbiprotein/spr0614" />
	</rdf:Bag>
	</bqbiol:is>
	
	<bqbiol:encodes>
	<rdf:Bag>
	<rdf:li rdf:resource="http://identifiers.org/kegg.reaction/R01870" />
	</rdf:Bag>
	</bqbiol:encodes>
	</rdf:Description>
	</rdf:RDF>
	</annotation>
            </fbc:geneProduct>
      <fbc:geneProduct fbc:id="G_spr1265" fbc:label="spr1265" metaid="G_spr1265">
        <annotation>
	<rdf:RDF xmlns:rdf="http://www.w3.org/1999/02/22-rdf-syntax-ns#" xmlns:bqbiol="http://biomodels.net/biology-qualifiers/">
	<rdf:Description rdf:about="#G_spr1265">
              <bqbiol:is>
	<rdf:Bag>
	<rdf:li rdf:resource="http://identifiers.org/ncbiprotein/spr1265" />
	</rdf:Bag>
	</bqbiol:is>
	
	<bqbiol:encodes>
	<rdf:Bag>
	<rdf:li rdf:resource="http://identifiers.org/kegg.reaction/R01706" />
	<rdf:li rdf:resource="http://identifiers.org/kegg.reaction/R08159" />
	<rdf:li rdf:resource="http://identifiers.org/kegg.reaction/R04014" />
	</rdf:Bag>
	</bqbiol:encodes>
	</rdf:Description>
	</rdf:RDF>
	</annotation>
            </fbc:geneProduct>
      <fbc:geneProduct fbc:id="G_spr0734" fbc:label="spr0734" fbc:name="pnp" metaid="G_spr0734">
        <annotation>
	<rdf:RDF xmlns:rdf="http://www.w3.org/1999/02/22-rdf-syntax-ns#" xmlns:bqbiol="http://biomodels.net/biology-qualifiers/">
	<rdf:Description rdf:about="#G_spr0734">
              <bqbiol:is>
	<rdf:Bag>
	<rdf:li rdf:resource="http://identifiers.org/ncbiprotein/spr0734" />
	</rdf:Bag>
	</bqbiol:is>
	
	<bqbiol:encodes>
	<rdf:Bag>
	<rdf:li rdf:resource="http://identifiers.org/kegg.reaction/R01863" />
	<rdf:li rdf:resource="http://identifiers.org/kegg.reaction/R02295" />
	<rdf:li rdf:resource="http://identifiers.org/kegg.reaction/R02484" />
	<rdf:li rdf:resource="http://identifiers.org/kegg.reaction/R02147" />
	<rdf:li rdf:resource="http://identifiers.org/kegg.reaction/R02297" />
	<rdf:li rdf:resource="http://identifiers.org/kegg.reaction/R02294" />
	<rdf:li rdf:resource="http://identifiers.org/kegg.reaction/R01561" />
	</rdf:Bag>
	</bqbiol:encodes>
	</rdf:Description>
	</rdf:RDF>
	</annotation>
            </fbc:geneProduct>
      <fbc:geneProduct fbc:id="G_spr0738" fbc:label="spr0738" fbc:name="deoD" metaid="G_spr0738">
        <annotation>
	<rdf:RDF xmlns:rdf="http://www.w3.org/1999/02/22-rdf-syntax-ns#" xmlns:bqbiol="http://biomodels.net/biology-qualifiers/">
	<rdf:Description rdf:about="#G_spr0738">
              <bqbiol:is>
	<rdf:Bag>
	<rdf:li rdf:resource="http://identifiers.org/ncbiprotein/spr0738" />
	</rdf:Bag>
	</bqbiol:is>
	
	<bqbiol:encodes>
	<rdf:Bag>
	<rdf:li rdf:resource="http://identifiers.org/kegg.reaction/R01863" />
	<rdf:li rdf:resource="http://identifiers.org/kegg.reaction/R02295" />
	<rdf:li rdf:resource="http://identifiers.org/kegg.reaction/R02484" />
	<rdf:li rdf:resource="http://identifiers.org/kegg.reaction/R02147" />
	<rdf:li rdf:resource="http://identifiers.org/kegg.reaction/R02297" />
	<rdf:li rdf:resource="http://identifiers.org/kegg.reaction/R02294" />
	<rdf:li rdf:resource="http://identifiers.org/kegg.reaction/R01561" />
	</rdf:Bag>
	</bqbiol:encodes>
	</rdf:Description>
	</rdf:RDF>
	</annotation>
            </fbc:geneProduct>
      <fbc:geneProduct fbc:id="G_spr0047" fbc:label="spr0047" fbc:name="purF" metaid="G_spr0047">
        <annotation>
	<rdf:RDF xmlns:rdf="http://www.w3.org/1999/02/22-rdf-syntax-ns#" xmlns:bqbiol="http://biomodels.net/biology-qualifiers/">
	<rdf:Description rdf:about="#G_spr0047">
              <bqbiol:is>
	<rdf:Bag>
	<rdf:li rdf:resource="http://identifiers.org/ncbiprotein/spr0047" />
	</rdf:Bag>
	</bqbiol:is>
	
	<bqbiol:encodes>
	<rdf:Bag>
	<rdf:li rdf:resource="http://identifiers.org/kegg.reaction/R01072" />
	</rdf:Bag>
	</bqbiol:encodes>
	</rdf:Description>
	</rdf:RDF>
	</annotation>
            </fbc:geneProduct>
      <fbc:geneProduct fbc:id="G_spr0011" fbc:label="spr0011" fbc:name="hgt" metaid="G_spr0011">
        <annotation>
	<rdf:RDF xmlns:rdf="http://www.w3.org/1999/02/22-rdf-syntax-ns#" xmlns:bqbiol="http://biomodels.net/biology-qualifiers/">
	<rdf:Description rdf:about="#G_spr0011">
              <bqbiol:is>
	<rdf:Bag>
	<rdf:li rdf:resource="http://identifiers.org/ncbiprotein/spr0011" />
	</rdf:Bag>
	</bqbiol:is>
	
	<bqbiol:encodes>
	<rdf:Bag>
	<rdf:li rdf:resource="http://identifiers.org/kegg.reaction/R02142" />
	<rdf:li rdf:resource="http://identifiers.org/kegg.reaction/R01229" />
	<rdf:li rdf:resource="http://identifiers.org/kegg.reaction/R01132" />
	</rdf:Bag>
	</bqbiol:encodes>
	</rdf:Description>
	</rdf:RDF>
	</annotation>
            </fbc:geneProduct>
      <fbc:geneProduct fbc:id="G_spr1662" fbc:label="spr1662" fbc:name="xpt" metaid="G_spr1662">
        <annotation>
	<rdf:RDF xmlns:rdf="http://www.w3.org/1999/02/22-rdf-syntax-ns#" xmlns:bqbiol="http://biomodels.net/biology-qualifiers/">
	<rdf:Description rdf:about="#G_spr1662">
              <bqbiol:is>
	<rdf:Bag>
	<rdf:li rdf:resource="http://identifiers.org/ncbiprotein/spr1662" />
	</rdf:Bag>
	</bqbiol:is>
	
	<bqbiol:encodes>
	<rdf:Bag>
	<rdf:li rdf:resource="http://identifiers.org/kegg.reaction/R02142" />
	</rdf:Bag>
	</bqbiol:encodes>
	</rdf:Description>
	</rdf:RDF>
	</annotation>
            </fbc:geneProduct>
      <fbc:geneProduct fbc:id="G_spr0026" fbc:label="spr0026" metaid="G_spr0026">
        <annotation>
	<rdf:RDF xmlns:rdf="http://www.w3.org/1999/02/22-rdf-syntax-ns#" xmlns:bqbiol="http://biomodels.net/biology-qualifiers/">
	<rdf:Description rdf:about="#G_spr0026">
              <bqbiol:is>
	<rdf:Bag>
	<rdf:li rdf:resource="http://identifiers.org/ncbiprotein/spr0026" />
	</rdf:Bag>
	</bqbiol:is>
	
	<bqbiol:encodes>
	<rdf:Bag>
	<rdf:li rdf:resource="http://identifiers.org/kegg.reaction/R10092" />
	</rdf:Bag>
	</bqbiol:encodes>
	</rdf:Description>
	</rdf:RDF>
	</annotation>
            </fbc:geneProduct>
      <fbc:geneProduct fbc:id="G_spr0779" fbc:label="spr0779" fbc:name="fruB" metaid="G_spr0779">
        <annotation>
	<rdf:RDF xmlns:rdf="http://www.w3.org/1999/02/22-rdf-syntax-ns#" xmlns:bqbiol="http://biomodels.net/biology-qualifiers/">
	<rdf:Description rdf:about="#G_spr0779">
              <bqbiol:is>
	<rdf:Bag>
	<rdf:li rdf:resource="http://identifiers.org/ncbiprotein/spr0779" />
	</rdf:Bag>
	</bqbiol:is>
	
	<bqbiol:encodes>
	<rdf:Bag>
	<rdf:li rdf:resource="http://identifiers.org/kegg.reaction/R04779" />
	<rdf:li rdf:resource="http://identifiers.org/kegg.reaction/R03236" />
	</rdf:Bag>
	</bqbiol:encodes>
	</rdf:Description>
	</rdf:RDF>
	</annotation>
            </fbc:geneProduct>
      <fbc:geneProduct fbc:id="G_spr1074" fbc:label="spr1074" fbc:name="lacC" metaid="G_spr1074">
        <annotation>
	<rdf:RDF xmlns:rdf="http://www.w3.org/1999/02/22-rdf-syntax-ns#" xmlns:bqbiol="http://biomodels.net/biology-qualifiers/">
	<rdf:Description rdf:about="#G_spr1074">
              <bqbiol:is>
	<rdf:Bag>
	<rdf:li rdf:resource="http://identifiers.org/ncbiprotein/spr1074" />
	</rdf:Bag>
	</bqbiol:is>
	
	<bqbiol:encodes>
	<rdf:Bag>
	<rdf:li rdf:resource="http://identifiers.org/kegg.reaction/R04779" />
	<rdf:li rdf:resource="http://identifiers.org/kegg.reaction/R03236" />
	</rdf:Bag>
	</bqbiol:encodes>
	</rdf:Description>
	</rdf:RDF>
	</annotation>
            </fbc:geneProduct>
      <fbc:geneProduct fbc:id="G_spr0796" fbc:label="spr0796" fbc:name="pfkA" metaid="G_spr0796">
        <annotation>
	<rdf:RDF xmlns:rdf="http://www.w3.org/1999/02/22-rdf-syntax-ns#" xmlns:bqbiol="http://biomodels.net/biology-qualifiers/">
	<rdf:Description rdf:about="#G_spr0796">
              <bqbiol:is>
	<rdf:Bag>
	<rdf:li rdf:resource="http://identifiers.org/ncbiprotein/spr0796" />
	</rdf:Bag>
	</bqbiol:is>
	
	<bqbiol:encodes>
	<rdf:Bag>
	<rdf:li rdf:resource="http://identifiers.org/kegg.reaction/R04779" />
	<rdf:li rdf:resource="http://identifiers.org/kegg.reaction/R03236" />
	</rdf:Bag>
	</bqbiol:encodes>
	</rdf:Description>
	</rdf:RDF>
	</annotation>
            </fbc:geneProduct>
      <fbc:geneProduct fbc:id="G_spr1005" fbc:label="spr1005" fbc:name="ppnK" metaid="G_spr1005">
        <annotation>
	<rdf:RDF xmlns:rdf="http://www.w3.org/1999/02/22-rdf-syntax-ns#" xmlns:bqbiol="http://biomodels.net/biology-qualifiers/">
	<rdf:Description rdf:about="#G_spr1005">
              <bqbiol:is>
	<rdf:Bag>
	<rdf:li rdf:resource="http://identifiers.org/ncbiprotein/spr1005" />
	</rdf:Bag>
	</bqbiol:is>
	
	<bqbiol:encodes>
	<rdf:Bag>
	<rdf:li rdf:resource="http://identifiers.org/kegg.reaction/R00104" />
	</rdf:Bag>
	</bqbiol:encodes>
	</rdf:Description>
	</rdf:RDF>
	</annotation>
            </fbc:geneProduct>
      <fbc:geneProduct fbc:id="G_spr0873" fbc:label="spr0873" fbc:name="coaE" metaid="G_spr0873">
        <annotation>
	<rdf:RDF xmlns:rdf="http://www.w3.org/1999/02/22-rdf-syntax-ns#" xmlns:bqbiol="http://biomodels.net/biology-qualifiers/">
	<rdf:Description rdf:about="#G_spr0873">
              <bqbiol:is>
	<rdf:Bag>
	<rdf:li rdf:resource="http://identifiers.org/ncbiprotein/spr0873" />
	</rdf:Bag>
	</bqbiol:is>
	
	<bqbiol:encodes>
	<rdf:Bag>
	<rdf:li rdf:resource="http://identifiers.org/kegg.reaction/R00130" />
	</rdf:Bag>
	</bqbiol:encodes>
	</rdf:Description>
	</rdf:RDF>
	</annotation>
            </fbc:geneProduct>
      <fbc:geneProduct fbc:id="G_spr1017" fbc:label="spr1017" fbc:name="mreA" metaid="G_spr1017">
        <annotation>
	<rdf:RDF xmlns:rdf="http://www.w3.org/1999/02/22-rdf-syntax-ns#" xmlns:bqbiol="http://biomodels.net/biology-qualifiers/">
	<rdf:Description rdf:about="#G_spr1017">
              <bqbiol:is>
	<rdf:Bag>
	<rdf:li rdf:resource="http://identifiers.org/ncbiprotein/spr1017" />
	</rdf:Bag>
	</bqbiol:is>
	
	<bqbiol:encodes>
	<rdf:Bag>
	<rdf:li rdf:resource="http://identifiers.org/kegg.reaction/R00549" />
	<rdf:li rdf:resource="http://identifiers.org/kegg.reaction/R00161" />
	</rdf:Bag>
	</bqbiol:encodes>
	</rdf:Description>
	</rdf:RDF>
	</annotation>
            </fbc:geneProduct>
      <fbc:geneProduct fbc:id="G_spr0922" fbc:label="spr0922" fbc:name="tdk" metaid="G_spr0922">
        <annotation>
	<rdf:RDF xmlns:rdf="http://www.w3.org/1999/02/22-rdf-syntax-ns#" xmlns:bqbiol="http://biomodels.net/biology-qualifiers/">
	<rdf:Description rdf:about="#G_spr0922">
              <bqbiol:is>
	<rdf:Bag>
	<rdf:li rdf:resource="http://identifiers.org/ncbiprotein/spr0922" />
	</rdf:Bag>
	</bqbiol:is>
	
	<bqbiol:encodes>
	<rdf:Bag>
	<rdf:li rdf:resource="http://identifiers.org/kegg.reaction/R02099" />
	</rdf:Bag>
	</bqbiol:encodes>
	</rdf:Description>
	</rdf:RDF>
	</annotation>
            </fbc:geneProduct>
      <fbc:geneProduct fbc:id="G_spr1218" fbc:label="spr1218" fbc:name="thrB" metaid="G_spr1218">
        <annotation>
	<rdf:RDF xmlns:rdf="http://www.w3.org/1999/02/22-rdf-syntax-ns#" xmlns:bqbiol="http://biomodels.net/biology-qualifiers/">
	<rdf:Description rdf:about="#G_spr1218">
              <bqbiol:is>
	<rdf:Bag>
	<rdf:li rdf:resource="http://identifiers.org/ncbiprotein/spr1218" />
	</rdf:Bag>
	</bqbiol:is>
	
	<bqbiol:encodes>
	<rdf:Bag>
	<rdf:li rdf:resource="http://identifiers.org/kegg.reaction/R01771" />
	</rdf:Bag>
	</bqbiol:encodes>
	</rdf:Description>
	</rdf:RDF>
	</annotation>
            </fbc:geneProduct>
      <fbc:geneProduct fbc:id="G_spr1450" fbc:label="spr1450" fbc:name="pdxK" metaid="G_spr1450">
        <annotation>
	<rdf:RDF xmlns:rdf="http://www.w3.org/1999/02/22-rdf-syntax-ns#" xmlns:bqbiol="http://biomodels.net/biology-qualifiers/">
	<rdf:Description rdf:about="#G_spr1450">
              <bqbiol:is>
	<rdf:Bag>
	<rdf:li rdf:resource="http://identifiers.org/ncbiprotein/spr1450" />
	</rdf:Bag>
	</bqbiol:is>
	
	<bqbiol:encodes>
	<rdf:Bag>
	<rdf:li rdf:resource="http://identifiers.org/kegg.reaction/R00174" />
	</rdf:Bag>
	</bqbiol:encodes>
	</rdf:Description>
	</rdf:RDF>
	</annotation>
            </fbc:geneProduct>
      <fbc:geneProduct fbc:id="G_spr0338" fbc:label="spr0338" fbc:name="mvk" metaid="G_spr0338">
        <annotation>
	<rdf:RDF xmlns:rdf="http://www.w3.org/1999/02/22-rdf-syntax-ns#" xmlns:bqbiol="http://biomodels.net/biology-qualifiers/">
	<rdf:Description rdf:about="#G_spr0338">
              <bqbiol:is>
	<rdf:Bag>
	<rdf:li rdf:resource="http://identifiers.org/ncbiprotein/spr0338" />
	</rdf:Bag>
	</bqbiol:is>
	
	<bqbiol:encodes>
	<rdf:Bag>
	<rdf:li rdf:resource="http://identifiers.org/kegg.reaction/R02245" />
	</rdf:Bag>
	</bqbiol:encodes>
	</rdf:Description>
	</rdf:RDF>
	</annotation>
            </fbc:geneProduct>
      <fbc:geneProduct fbc:id="G_spr0741" fbc:label="spr0741" fbc:name="coaA" metaid="G_spr0741">
        <annotation>
	<rdf:RDF xmlns:rdf="http://www.w3.org/1999/02/22-rdf-syntax-ns#" xmlns:bqbiol="http://biomodels.net/biology-qualifiers/">
	<rdf:Description rdf:about="#G_spr0741">
              <bqbiol:is>
	<rdf:Bag>
	<rdf:li rdf:resource="http://identifiers.org/ncbiprotein/spr0741" />
	</rdf:Bag>
	</bqbiol:is>
	
	<bqbiol:encodes>
	<rdf:Bag>
	<rdf:li rdf:resource="http://identifiers.org/kegg.reaction/R03018" />
	</rdf:Bag>
	</bqbiol:encodes>
	</rdf:Description>
	</rdf:RDF>
	</annotation>
            </fbc:geneProduct>
      <fbc:geneProduct fbc:id="G_spr1147" fbc:label="spr1147" fbc:name="pck" metaid="G_spr1147">
        <annotation>
	<rdf:RDF xmlns:rdf="http://www.w3.org/1999/02/22-rdf-syntax-ns#" xmlns:bqbiol="http://biomodels.net/biology-qualifiers/">
	<rdf:Description rdf:about="#G_spr1147">
              <bqbiol:is>
	<rdf:Bag>
	<rdf:li rdf:resource="http://identifiers.org/ncbiprotein/spr1147" />
	</rdf:Bag>
	</bqbiol:is>
	
	<bqbiol:encodes>
	<rdf:Bag>
	<rdf:li rdf:resource="http://identifiers.org/kegg.reaction/R01021" />
	</rdf:Bag>
	</bqbiol:encodes>
	</rdf:Description>
	</rdf:RDF>
	</annotation>
            </fbc:geneProduct>
      <fbc:geneProduct fbc:id="G_spr1988" fbc:label="spr1988" fbc:name="glpF" metaid="G_spr1988">
        <annotation>
	<rdf:RDF xmlns:rdf="http://www.w3.org/1999/02/22-rdf-syntax-ns#" xmlns:bqbiol="http://biomodels.net/biology-qualifiers/">
	<rdf:Description rdf:about="#G_spr1988">
              <bqbiol:is>
	<rdf:Bag>
	<rdf:li rdf:resource="http://identifiers.org/ncbiprotein/spr1988" />
	</rdf:Bag>
	</bqbiol:is>
	
	<bqbiol:encodes>
	<rdf:Bag>
	<rdf:li rdf:resource="http://identifiers.org/kegg.reaction/R00847" />
	</rdf:Bag>
	</bqbiol:encodes>
	</rdf:Description>
	</rdf:RDF>
	</annotation>
            </fbc:geneProduct>
      <fbc:geneProduct fbc:id="G_spr1991" fbc:label="spr1991" fbc:name="glpK" metaid="G_spr1991">
        <annotation>
	<rdf:RDF xmlns:rdf="http://www.w3.org/1999/02/22-rdf-syntax-ns#" xmlns:bqbiol="http://biomodels.net/biology-qualifiers/">
	<rdf:Description rdf:about="#G_spr1991">
              <bqbiol:is>
	<rdf:Bag>
	<rdf:li rdf:resource="http://identifiers.org/ncbiprotein/spr1991" />
	</rdf:Bag>
	</bqbiol:is>
	
	<bqbiol:encodes>
	<rdf:Bag>
	<rdf:li rdf:resource="http://identifiers.org/kegg.reaction/R00847" />
	</rdf:Bag>
	</bqbiol:encodes>
	</rdf:Description>
	</rdf:RDF>
	</annotation>
            </fbc:geneProduct>
      <fbc:geneProduct fbc:id="G_spr1090" fbc:label="spr1090" fbc:name="udK" metaid="G_spr1090">
        <annotation>
	<rdf:RDF xmlns:rdf="http://www.w3.org/1999/02/22-rdf-syntax-ns#" xmlns:bqbiol="http://biomodels.net/biology-qualifiers/">
	<rdf:Description rdf:about="#G_spr1090">
              <bqbiol:is>
	<rdf:Bag>
	<rdf:li rdf:resource="http://identifiers.org/ncbiprotein/spr1090" />
	</rdf:Bag>
	</bqbiol:is>
	
	<bqbiol:encodes>
	<rdf:Bag>
	<rdf:li rdf:resource="http://identifiers.org/kegg.reaction/R02327" />
	<rdf:li rdf:resource="http://identifiers.org/kegg.reaction/R00517" />
	<rdf:li rdf:resource="http://identifiers.org/kegg.reaction/R02097" />
	<rdf:li rdf:resource="http://identifiers.org/kegg.reaction/R00516" />
	<rdf:li rdf:resource="http://identifiers.org/kegg.reaction/R00964" />
	<rdf:li rdf:resource="http://identifiers.org/kegg.reaction/R00968" />
	<rdf:li rdf:resource="http://identifiers.org/kegg.reaction/R02371" />
	<rdf:li rdf:resource="http://identifiers.org/kegg.reaction/R02096" />
	<rdf:li rdf:resource="http://identifiers.org/kegg.reaction/R01880" />
	<rdf:li rdf:resource="http://identifiers.org/kegg.reaction/R02091" />
	<rdf:li rdf:resource="http://identifiers.org/kegg.reaction/R00967" />
	<rdf:li rdf:resource="http://identifiers.org/kegg.reaction/R00513" />
	</rdf:Bag>
	</bqbiol:encodes>
	</rdf:Description>
	</rdf:RDF>
	</annotation>
            </fbc:geneProduct>
      <fbc:geneProduct fbc:id="G_spr0797" fbc:label="spr0797" fbc:name="pykF" metaid="G_spr0797">
        <annotation>
	<rdf:RDF xmlns:rdf="http://www.w3.org/1999/02/22-rdf-syntax-ns#" xmlns:bqbiol="http://biomodels.net/biology-qualifiers/">
	<rdf:Description rdf:about="#G_spr0797">
              <bqbiol:is>
	<rdf:Bag>
	<rdf:li rdf:resource="http://identifiers.org/ncbiprotein/spr0797" />
	</rdf:Bag>
	</bqbiol:is>
	
	<bqbiol:encodes>
	<rdf:Bag>
	<rdf:li rdf:resource="http://identifiers.org/kegg.reaction/R00430" />
	<rdf:li rdf:resource="http://identifiers.org/kegg.reaction/R00200" />
	</rdf:Bag>
	</bqbiol:encodes>
	</rdf:Description>
	</rdf:RDF>
	</annotation>
            </fbc:geneProduct>
      <fbc:geneProduct fbc:id="G_spr1069" fbc:label="spr1069" fbc:name="lacG" metaid="G_spr1069">
        <annotation>
	<rdf:RDF xmlns:rdf="http://www.w3.org/1999/02/22-rdf-syntax-ns#" xmlns:bqbiol="http://biomodels.net/biology-qualifiers/">
	<rdf:Description rdf:about="#G_spr1069">
              <bqbiol:is>
	<rdf:Bag>
	<rdf:li rdf:resource="http://identifiers.org/ncbiprotein/spr1069" />
	</rdf:Bag>
	</bqbiol:is>
	
	<bqbiol:encodes>
	<rdf:Bag>
	<rdf:li rdf:resource="http://identifiers.org/kegg.reaction/R03256" />
	</rdf:Bag>
	</bqbiol:encodes>
	</rdf:Description>
	</rdf:RDF>
	</annotation>
            </fbc:geneProduct>
      <fbc:geneProduct fbc:id="G_spr0424" fbc:label="spr0424" fbc:name="lacG" metaid="G_spr0424">
        <annotation>
	<rdf:RDF xmlns:rdf="http://www.w3.org/1999/02/22-rdf-syntax-ns#" xmlns:bqbiol="http://biomodels.net/biology-qualifiers/">
	<rdf:Description rdf:about="#G_spr0424">
              <bqbiol:is>
	<rdf:Bag>
	<rdf:li rdf:resource="http://identifiers.org/ncbiprotein/spr0424" />
	</rdf:Bag>
	</bqbiol:is>
	
	<bqbiol:encodes>
	<rdf:Bag>
	<rdf:li rdf:resource="http://identifiers.org/kegg.reaction/R03256" />
	</rdf:Bag>
	</bqbiol:encodes>
	</rdf:Description>
	</rdf:RDF>
	</annotation>
            </fbc:geneProduct>
      <fbc:geneProduct fbc:id="G_spr1153" fbc:label="spr1153" fbc:name="carB" metaid="G_spr1153">
        <annotation>
	<rdf:RDF xmlns:rdf="http://www.w3.org/1999/02/22-rdf-syntax-ns#" xmlns:bqbiol="http://biomodels.net/biology-qualifiers/">
	<rdf:Description rdf:about="#G_spr1153">
              <bqbiol:is>
	<rdf:Bag>
	<rdf:li rdf:resource="http://identifiers.org/ncbiprotein/spr1153" />
	</rdf:Bag>
	</bqbiol:is>
	
	<bqbiol:encodes>
	<rdf:Bag>
	<rdf:li rdf:resource="http://identifiers.org/kegg.reaction/R00575" />
	<rdf:li rdf:resource="http://identifiers.org/kegg.reaction/R01993" />
	<rdf:li rdf:resource="http://identifiers.org/kegg.reaction/R01397" />
	<rdf:li rdf:resource="http://identifiers.org/kegg.reaction/R00256" />
	</rdf:Bag>
	</bqbiol:encodes>
	</rdf:Description>
	</rdf:RDF>
	</annotation>
            </fbc:geneProduct>
      <fbc:geneProduct fbc:id="G_spr0585" fbc:label="spr0585" fbc:name="thyA" metaid="G_spr0585">
        <annotation>
	<rdf:RDF xmlns:rdf="http://www.w3.org/1999/02/22-rdf-syntax-ns#" xmlns:bqbiol="http://biomodels.net/biology-qualifiers/">
	<rdf:Description rdf:about="#G_spr0585">
              <bqbiol:is>
	<rdf:Bag>
	<rdf:li rdf:resource="http://identifiers.org/ncbiprotein/spr0585" />
	</rdf:Bag>
	</bqbiol:is>
	
	<bqbiol:encodes>
	<rdf:Bag>
	<rdf:li rdf:resource="http://identifiers.org/kegg.reaction/R02101" />
	</rdf:Bag>
	</bqbiol:encodes>
	</rdf:Description>
	</rdf:RDF>
	</annotation>
            </fbc:geneProduct>
      <fbc:geneProduct fbc:id="G_spr1087" fbc:label="spr1087" fbc:name="ispA" metaid="G_spr1087">
        <annotation>
	<rdf:RDF xmlns:rdf="http://www.w3.org/1999/02/22-rdf-syntax-ns#" xmlns:bqbiol="http://biomodels.net/biology-qualifiers/">
	<rdf:Description rdf:about="#G_spr1087">
              <bqbiol:is>
	<rdf:Bag>
	<rdf:li rdf:resource="http://identifiers.org/ncbiprotein/spr1087" />
	</rdf:Bag>
	</bqbiol:is>
	
	<bqbiol:encodes>
	<rdf:Bag>
	<rdf:li rdf:resource="http://identifiers.org/kegg.reaction/R01658" />
	<rdf:li rdf:resource="http://identifiers.org/kegg.reaction/R02003" />
	</rdf:Bag>
	</bqbiol:encodes>
	</rdf:Description>
	</rdf:RDF>
	</annotation>
            </fbc:geneProduct>
      <fbc:geneProduct fbc:id="G_spr0642" fbc:label="spr0642" fbc:name="spxB" metaid="G_spr0642">
        <annotation>
	<rdf:RDF xmlns:rdf="http://www.w3.org/1999/02/22-rdf-syntax-ns#" xmlns:bqbiol="http://biomodels.net/biology-qualifiers/">
	<rdf:Description rdf:about="#G_spr0642">
              <bqbiol:is>
	<rdf:Bag>
	<rdf:li rdf:resource="http://identifiers.org/ncbiprotein/spr0642" />
	</rdf:Bag>
	</bqbiol:is>
	
	<bqbiol:encodes>
	<rdf:Bag>
	<rdf:li rdf:resource="http://identifiers.org/kegg.reaction/R00207" />
	</rdf:Bag>
	</bqbiol:encodes>
	</rdf:Description>
	</rdf:RDF>
	</annotation>
            </fbc:geneProduct>
      <fbc:geneProduct fbc:id="G_spr0163" fbc:label="spr0163" fbc:name="ribC" metaid="G_spr0163">
        <annotation>
	<rdf:RDF xmlns:rdf="http://www.w3.org/1999/02/22-rdf-syntax-ns#" xmlns:bqbiol="http://biomodels.net/biology-qualifiers/">
	<rdf:Description rdf:about="#G_spr0163">
              <bqbiol:is>
	<rdf:Bag>
	<rdf:li rdf:resource="http://identifiers.org/ncbiprotein/spr0163" />
	</rdf:Bag>
	</bqbiol:is>
	
	<bqbiol:encodes>
	<rdf:Bag>
	<rdf:li rdf:resource="http://identifiers.org/kegg.reaction/R00066" />
	</rdf:Bag>
	</bqbiol:encodes>
	</rdf:Description>
	</rdf:RDF>
	</annotation>
            </fbc:geneProduct>
      <fbc:geneProduct fbc:id="G_spr0989" fbc:label="spr0989" fbc:name="murZ" metaid="G_spr0989">
        <annotation>
	<rdf:RDF xmlns:rdf="http://www.w3.org/1999/02/22-rdf-syntax-ns#" xmlns:bqbiol="http://biomodels.net/biology-qualifiers/">
	<rdf:Description rdf:about="#G_spr0989">
              <bqbiol:is>
	<rdf:Bag>
	<rdf:li rdf:resource="http://identifiers.org/ncbiprotein/spr0989" />
	</rdf:Bag>
	</bqbiol:is>
	
	<bqbiol:encodes>
	<rdf:Bag>
	<rdf:li rdf:resource="http://identifiers.org/kegg.reaction/R00660" />
	</rdf:Bag>
	</bqbiol:encodes>
	</rdf:Description>
	</rdf:RDF>
	</annotation>
            </fbc:geneProduct>
      <fbc:geneProduct fbc:id="G_spr1781" fbc:label="spr1781" fbc:name="murA" metaid="G_spr1781">
        <annotation>
	<rdf:RDF xmlns:rdf="http://www.w3.org/1999/02/22-rdf-syntax-ns#" xmlns:bqbiol="http://biomodels.net/biology-qualifiers/">
	<rdf:Description rdf:about="#G_spr1781">
              <bqbiol:is>
	<rdf:Bag>
	<rdf:li rdf:resource="http://identifiers.org/ncbiprotein/spr1781" />
	</rdf:Bag>
	</bqbiol:is>
	
	<bqbiol:encodes>
	<rdf:Bag>
	<rdf:li rdf:resource="http://identifiers.org/kegg.reaction/R00660" />
	</rdf:Bag>
	</bqbiol:encodes>
	</rdf:Description>
	</rdf:RDF>
	</annotation>
            </fbc:geneProduct>
      <fbc:geneProduct fbc:id="G_spr0671" fbc:label="spr0671" fbc:name="metK" metaid="G_spr0671">
        <annotation>
	<rdf:RDF xmlns:rdf="http://www.w3.org/1999/02/22-rdf-syntax-ns#" xmlns:bqbiol="http://biomodels.net/biology-qualifiers/">
	<rdf:Description rdf:about="#G_spr0671">
              <bqbiol:is>
	<rdf:Bag>
	<rdf:li rdf:resource="http://identifiers.org/ncbiprotein/spr0671" />
	</rdf:Bag>
	</bqbiol:is>
	
	<bqbiol:encodes>
	<rdf:Bag>
	<rdf:li rdf:resource="http://identifiers.org/kegg.reaction/R00177" />
	</rdf:Bag>
	</bqbiol:encodes>
	</rdf:Description>
	</rdf:RDF>
	</annotation>
            </fbc:geneProduct>
      <fbc:geneProduct fbc:id="G_spr0604" fbc:label="spr0604" fbc:name="murG" metaid="G_spr0604">
        <annotation>
	<rdf:RDF xmlns:rdf="http://www.w3.org/1999/02/22-rdf-syntax-ns#" xmlns:bqbiol="http://biomodels.net/biology-qualifiers/">
	<rdf:Description rdf:about="#G_spr0604">
              <bqbiol:is>
	<rdf:Bag>
	<rdf:li rdf:resource="http://identifiers.org/ncbiprotein/spr0604" />
	</rdf:Bag>
	</bqbiol:is>
	
	<bqbiol:encodes>
	<rdf:Bag>
	<rdf:li rdf:resource="http://identifiers.org/kegg.reaction/R05662" />
	</rdf:Bag>
	</bqbiol:encodes>
	</rdf:Description>
	</rdf:RDF>
	</annotation>
            </fbc:geneProduct>
      <fbc:geneProduct fbc:id="G_spr1128" fbc:label="spr1128" fbc:name="guaC" metaid="G_spr1128">
        <annotation>
	<rdf:RDF xmlns:rdf="http://www.w3.org/1999/02/22-rdf-syntax-ns#" xmlns:bqbiol="http://biomodels.net/biology-qualifiers/">
	<rdf:Description rdf:about="#G_spr1128">
              <bqbiol:is>
	<rdf:Bag>
	<rdf:li rdf:resource="http://identifiers.org/ncbiprotein/spr1128" />
	</rdf:Bag>
	</bqbiol:is>
	
	<bqbiol:encodes>
	<rdf:Bag>
	<rdf:li rdf:resource="http://identifiers.org/kegg.reaction/R01134" />
	</rdf:Bag>
	</bqbiol:encodes>
	</rdf:Description>
	</rdf:RDF>
	</annotation>
            </fbc:geneProduct>
      <fbc:geneProduct fbc:id="G_spr1633" fbc:label="spr1633" fbc:name="trpF" metaid="G_spr1633">
        <annotation>
	<rdf:RDF xmlns:rdf="http://www.w3.org/1999/02/22-rdf-syntax-ns#" xmlns:bqbiol="http://biomodels.net/biology-qualifiers/">
	<rdf:Description rdf:about="#G_spr1633">
              <bqbiol:is>
	<rdf:Bag>
	<rdf:li rdf:resource="http://identifiers.org/ncbiprotein/spr1633" />
	</rdf:Bag>
	</bqbiol:is>
	
	<bqbiol:encodes>
	<rdf:Bag>
	<rdf:li rdf:resource="http://identifiers.org/kegg.reaction/R03509" />
	</rdf:Bag>
	</bqbiol:encodes>
	</rdf:Description>
	</rdf:RDF>
	</annotation>
            </fbc:geneProduct>
      <fbc:geneProduct fbc:id="G_spr1634" fbc:label="spr1634" fbc:name="trpC" metaid="G_spr1634">
        <annotation>
	<rdf:RDF xmlns:rdf="http://www.w3.org/1999/02/22-rdf-syntax-ns#" xmlns:bqbiol="http://biomodels.net/biology-qualifiers/">
	<rdf:Description rdf:about="#G_spr1634">
              <bqbiol:is>
	<rdf:Bag>
	<rdf:li rdf:resource="http://identifiers.org/ncbiprotein/spr1634" />
	</rdf:Bag>
	</bqbiol:is>
	
	<bqbiol:encodes>
	<rdf:Bag>
	<rdf:li rdf:resource="http://identifiers.org/kegg.reaction/R03509" />
	<rdf:li rdf:resource="http://identifiers.org/kegg.reaction/R03508" />
	</rdf:Bag>
	</bqbiol:encodes>
	</rdf:Description>
	</rdf:RDF>
	</annotation>
            </fbc:geneProduct>
      <fbc:geneProduct fbc:id="G_spr1076" fbc:label="spr1076" fbc:name="lacA" metaid="G_spr1076">
        <annotation>
	<rdf:RDF xmlns:rdf="http://www.w3.org/1999/02/22-rdf-syntax-ns#" xmlns:bqbiol="http://biomodels.net/biology-qualifiers/">
	<rdf:Description rdf:about="#G_spr1076">
              <bqbiol:is>
	<rdf:Bag>
	<rdf:li rdf:resource="http://identifiers.org/ncbiprotein/spr1076" />
	</rdf:Bag>
	</bqbiol:is>
	
	<bqbiol:encodes>
	<rdf:Bag>
	<rdf:li rdf:resource="http://identifiers.org/kegg.reaction/R03240" />
	</rdf:Bag>
	</bqbiol:encodes>
	</rdf:Description>
	</rdf:RDF>
	</annotation>
            </fbc:geneProduct>
      <fbc:geneProduct fbc:id="G_spr1075" fbc:label="spr1075" fbc:name="lacB" metaid="G_spr1075">
        <annotation>
	<rdf:RDF xmlns:rdf="http://www.w3.org/1999/02/22-rdf-syntax-ns#" xmlns:bqbiol="http://biomodels.net/biology-qualifiers/">
	<rdf:Description rdf:about="#G_spr1075">
              <bqbiol:is>
	<rdf:Bag>
	<rdf:li rdf:resource="http://identifiers.org/ncbiprotein/spr1075" />
	</rdf:Bag>
	</bqbiol:is>
	
	<bqbiol:encodes>
	<rdf:Bag>
	<rdf:li rdf:resource="http://identifiers.org/kegg.reaction/R03240" />
	</rdf:Bag>
	</bqbiol:encodes>
	</rdf:Description>
	</rdf:RDF>
	</annotation>
            </fbc:geneProduct>
      <fbc:geneProduct fbc:id="G_spr1228" fbc:label="spr1228" fbc:name="aroK" metaid="G_spr1228">
        <annotation>
	<rdf:RDF xmlns:rdf="http://www.w3.org/1999/02/22-rdf-syntax-ns#" xmlns:bqbiol="http://biomodels.net/biology-qualifiers/">
	<rdf:Description rdf:about="#G_spr1228">
              <bqbiol:is>
	<rdf:Bag>
	<rdf:li rdf:resource="http://identifiers.org/ncbiprotein/spr1228" />
	</rdf:Bag>
	</bqbiol:is>
	
	<bqbiol:encodes>
	<rdf:Bag>
	<rdf:li rdf:resource="http://identifiers.org/kegg.reaction/R02412" />
	</rdf:Bag>
	</bqbiol:encodes>
	</rdf:Description>
	</rdf:RDF>
	</annotation>
            </fbc:geneProduct>
      <fbc:geneProduct fbc:id="G_spr0056" fbc:label="spr0056" fbc:name="purB" metaid="G_spr0056">
        <annotation>
	<rdf:RDF xmlns:rdf="http://www.w3.org/1999/02/22-rdf-syntax-ns#" xmlns:bqbiol="http://biomodels.net/biology-qualifiers/">
	<rdf:Description rdf:about="#G_spr0056">
              <bqbiol:is>
	<rdf:Bag>
	<rdf:li rdf:resource="http://identifiers.org/ncbiprotein/spr0056" />
	</rdf:Bag>
	</bqbiol:is>
	
	<bqbiol:encodes>
	<rdf:Bag>
	<rdf:li rdf:resource="http://identifiers.org/kegg.reaction/R01083" />
	<rdf:li rdf:resource="http://identifiers.org/kegg.reaction/R04559" />
	</rdf:Bag>
	</bqbiol:encodes>
	</rdf:Description>
	</rdf:RDF>
	</annotation>
            </fbc:geneProduct>
      <fbc:geneProduct fbc:id="G_spr0103" fbc:label="spr0103" fbc:name="argH" metaid="G_spr0103">
        <annotation>
	<rdf:RDF xmlns:rdf="http://www.w3.org/1999/02/22-rdf-syntax-ns#" xmlns:bqbiol="http://biomodels.net/biology-qualifiers/">
	<rdf:Description rdf:about="#G_spr0103">
              <bqbiol:is>
	<rdf:Bag>
	<rdf:li rdf:resource="http://identifiers.org/ncbiprotein/spr0103" />
	</rdf:Bag>
	</bqbiol:is>
	
	<bqbiol:encodes>
	<rdf:Bag>
	<rdf:li rdf:resource="http://identifiers.org/kegg.reaction/R01086" />
	</rdf:Bag>
	</bqbiol:encodes>
	</rdf:Description>
	</rdf:RDF>
	</annotation>
            </fbc:geneProduct>
      <fbc:geneProduct fbc:id="G_spr1358" fbc:label="spr1358" metaid="G_spr1358">
        <annotation>
	<rdf:RDF xmlns:rdf="http://www.w3.org/1999/02/22-rdf-syntax-ns#" xmlns:bqbiol="http://biomodels.net/biology-qualifiers/">
	<rdf:Description rdf:about="#G_spr1358">
              <bqbiol:is>
	<rdf:Bag>
	<rdf:li rdf:resource="http://identifiers.org/ncbiprotein/spr1358" />
	</rdf:Bag>
	</bqbiol:is>
	
	<bqbiol:encodes>
	<rdf:Bag>
	<rdf:li rdf:resource="http://identifiers.org/kegg.reaction/R02035" />
	</rdf:Bag>
	</bqbiol:encodes>
	</rdf:Description>
	</rdf:RDF>
	</annotation>
            </fbc:geneProduct>
      <fbc:geneProduct fbc:id="G_spr1429" fbc:label="spr1429" fbc:name="dfr" metaid="G_spr1429">
        <annotation>
	<rdf:RDF xmlns:rdf="http://www.w3.org/1999/02/22-rdf-syntax-ns#" xmlns:bqbiol="http://biomodels.net/biology-qualifiers/">
	<rdf:Description rdf:about="#G_spr1429">
              <bqbiol:is>
	<rdf:Bag>
	<rdf:li rdf:resource="http://identifiers.org/ncbiprotein/spr1429" />
	</rdf:Bag>
	</bqbiol:is>
	
	<bqbiol:encodes>
	<rdf:Bag>
	<rdf:li rdf:resource="http://identifiers.org/kegg.reaction/R00936" />
	<rdf:li rdf:resource="http://identifiers.org/kegg.reaction/R00939" />
	<rdf:li rdf:resource="http://identifiers.org/kegg.reaction/R00937" />
	</rdf:Bag>
	</bqbiol:encodes>
	</rdf:Description>
	</rdf:RDF>
	</annotation>
            </fbc:geneProduct>
      <fbc:geneProduct fbc:id="G_spr0729" fbc:label="spr0729" fbc:name="folD" metaid="G_spr0729">
        <annotation>
	<rdf:RDF xmlns:rdf="http://www.w3.org/1999/02/22-rdf-syntax-ns#" xmlns:bqbiol="http://biomodels.net/biology-qualifiers/">
	<rdf:Description rdf:about="#G_spr0729">
              <bqbiol:is>
	<rdf:Bag>
	<rdf:li rdf:resource="http://identifiers.org/ncbiprotein/spr0729" />
	</rdf:Bag>
	</bqbiol:is>
	
	<bqbiol:encodes>
	<rdf:Bag>
	<rdf:li rdf:resource="http://identifiers.org/kegg.reaction/R01655" />
	<rdf:li rdf:resource="http://identifiers.org/kegg.reaction/R01220" />
	</rdf:Bag>
	</bqbiol:encodes>
	</rdf:Description>
	</rdf:RDF>
	</annotation>
            </fbc:geneProduct>
      <fbc:geneProduct fbc:id="G_spr1109" fbc:label="spr1109" fbc:name="fhs" metaid="G_spr1109">
        <annotation>
	<rdf:RDF xmlns:rdf="http://www.w3.org/1999/02/22-rdf-syntax-ns#" xmlns:bqbiol="http://biomodels.net/biology-qualifiers/">
	<rdf:Description rdf:about="#G_spr1109">
              <bqbiol:is>
	<rdf:Bag>
	<rdf:li rdf:resource="http://identifiers.org/ncbiprotein/spr1109" />
	</rdf:Bag>
	</bqbiol:is>
	
	<bqbiol:encodes>
	<rdf:Bag>
	<rdf:li rdf:resource="http://identifiers.org/kegg.reaction/R00943" />
	<rdf:li rdf:resource="http://identifiers.org/kegg.reaction/R01220" />
	</rdf:Bag>
	</bqbiol:encodes>
	</rdf:Description>
	</rdf:RDF>
	</annotation>
            </fbc:geneProduct>
      <fbc:geneProduct fbc:id="G_spr1276" fbc:label="spr1276" fbc:name="nadE" metaid="G_spr1276">
        <annotation>
	<rdf:RDF xmlns:rdf="http://www.w3.org/1999/02/22-rdf-syntax-ns#" xmlns:bqbiol="http://biomodels.net/biology-qualifiers/">
	<rdf:Description rdf:about="#G_spr1276">
              <bqbiol:is>
	<rdf:Bag>
	<rdf:li rdf:resource="http://identifiers.org/ncbiprotein/spr1276" />
	</rdf:Bag>
	</bqbiol:is>
	
	<bqbiol:encodes>
	<rdf:Bag>
	<rdf:li rdf:resource="http://identifiers.org/kegg.reaction/R00189" />
	</rdf:Bag>
	</bqbiol:encodes>
	</rdf:Description>
	</rdf:RDF>
	</annotation>
            </fbc:geneProduct>
      <fbc:geneProduct fbc:id="G_spr1300" fbc:label="spr1300" fbc:name="guaA" metaid="G_spr1300">
        <annotation>
	<rdf:RDF xmlns:rdf="http://www.w3.org/1999/02/22-rdf-syntax-ns#" xmlns:bqbiol="http://biomodels.net/biology-qualifiers/">
	<rdf:Description rdf:about="#G_spr1300">
              <bqbiol:is>
	<rdf:Bag>
	<rdf:li rdf:resource="http://identifiers.org/ncbiprotein/spr1300" />
	</rdf:Bag>
	</bqbiol:is>
	
	<bqbiol:encodes>
	<rdf:Bag>
	<rdf:li rdf:resource="http://identifiers.org/kegg.reaction/R01231" />
	<rdf:li rdf:resource="http://identifiers.org/kegg.reaction/R01230" />
	</rdf:Bag>
	</bqbiol:encodes>
	</rdf:Description>
	</rdf:RDF>
	</annotation>
            </fbc:geneProduct>
      <fbc:geneProduct fbc:id="G_spr0046" fbc:label="spr0046" fbc:name="purL" metaid="G_spr0046">
        <annotation>
	<rdf:RDF xmlns:rdf="http://www.w3.org/1999/02/22-rdf-syntax-ns#" xmlns:bqbiol="http://biomodels.net/biology-qualifiers/">
	<rdf:Description rdf:about="#G_spr0046">
              <bqbiol:is>
	<rdf:Bag>
	<rdf:li rdf:resource="http://identifiers.org/ncbiprotein/spr0046" />
	</rdf:Bag>
	</bqbiol:is>
	
	<bqbiol:encodes>
	<rdf:Bag>
	<rdf:li rdf:resource="http://identifiers.org/kegg.reaction/R04463" />
	</rdf:Bag>
	</bqbiol:encodes>
	</rdf:Description>
	</rdf:RDF>
	</annotation>
            </fbc:geneProduct>
      <fbc:geneProduct fbc:id="G_spr1785" fbc:label="spr1785" fbc:name="asnA" metaid="G_spr1785">
        <annotation>
	<rdf:RDF xmlns:rdf="http://www.w3.org/1999/02/22-rdf-syntax-ns#" xmlns:bqbiol="http://biomodels.net/biology-qualifiers/">
	<rdf:Description rdf:about="#G_spr1785">
              <bqbiol:is>
	<rdf:Bag>
	<rdf:li rdf:resource="http://identifiers.org/ncbiprotein/spr1785" />
	</rdf:Bag>
	</bqbiol:is>
	
	<bqbiol:encodes>
	<rdf:Bag>
	<rdf:li rdf:resource="http://identifiers.org/kegg.reaction/R00483" />
	</rdf:Bag>
	</bqbiol:encodes>
	</rdf:Description>
	</rdf:RDF>
	</annotation>
            </fbc:geneProduct>
      <fbc:geneProduct fbc:id="G_spr0789" fbc:label="spr0789" metaid="G_spr0789">
        <annotation>
	<rdf:RDF xmlns:rdf="http://www.w3.org/1999/02/22-rdf-syntax-ns#" xmlns:bqbiol="http://biomodels.net/biology-qualifiers/">
	<rdf:Description rdf:about="#G_spr0789">
              <bqbiol:is>
	<rdf:Bag>
	<rdf:li rdf:resource="http://identifiers.org/ncbiprotein/spr0789" />
	</rdf:Bag>
	</bqbiol:is>
	
	<bqbiol:encodes>
	<rdf:Bag>
	<rdf:li rdf:resource="http://identifiers.org/kegg.reaction/R00256" />
	</rdf:Bag>
	</bqbiol:encodes>
	</rdf:Description>
	</rdf:RDF>
	</annotation>
            </fbc:geneProduct>
      <fbc:geneProduct fbc:id="G_spr1154" fbc:label="spr1154" fbc:name="carA" metaid="G_spr1154">
        <annotation>
	<rdf:RDF xmlns:rdf="http://www.w3.org/1999/02/22-rdf-syntax-ns#" xmlns:bqbiol="http://biomodels.net/biology-qualifiers/">
	<rdf:Description rdf:about="#G_spr1154">
              <bqbiol:is>
	<rdf:Bag>
	<rdf:li rdf:resource="http://identifiers.org/ncbiprotein/spr1154" />
	</rdf:Bag>
	</bqbiol:is>
	
	<bqbiol:encodes>
	<rdf:Bag>
	<rdf:li rdf:resource="http://identifiers.org/kegg.reaction/R00575" />
	<rdf:li rdf:resource="http://identifiers.org/kegg.reaction/R00256" />
	</rdf:Bag>
	</bqbiol:encodes>
	</rdf:Description>
	</rdf:RDF>
	</annotation>
            </fbc:geneProduct>
      <fbc:geneProduct fbc:id="G_spr0241" fbc:label="spr0241" fbc:name="cdsA" metaid="G_spr0241">
        <annotation>
	<rdf:RDF xmlns:rdf="http://www.w3.org/1999/02/22-rdf-syntax-ns#" xmlns:bqbiol="http://biomodels.net/biology-qualifiers/">
	<rdf:Description rdf:about="#G_spr0241">
              <bqbiol:is>
	<rdf:Bag>
	<rdf:li rdf:resource="http://identifiers.org/ncbiprotein/spr0241" />
	</rdf:Bag>
	</bqbiol:is>
	
	<bqbiol:encodes>
	<rdf:Bag>
	<rdf:li rdf:resource="http://identifiers.org/kegg.reaction/R01799" />
	</rdf:Bag>
	</bqbiol:encodes>
	</rdf:Description>
	</rdf:RDF>
	</annotation>
            </fbc:geneProduct>
      <fbc:geneProduct fbc:id="G_spr0834" fbc:label="spr0834" fbc:name="proC" metaid="G_spr0834">
        <annotation>
	<rdf:RDF xmlns:rdf="http://www.w3.org/1999/02/22-rdf-syntax-ns#" xmlns:bqbiol="http://biomodels.net/biology-qualifiers/">
	<rdf:Description rdf:about="#G_spr0834">
              <bqbiol:is>
	<rdf:Bag>
	<rdf:li rdf:resource="http://identifiers.org/ncbiprotein/spr0834" />
	</rdf:Bag>
	</bqbiol:is>
	
	<bqbiol:encodes>
	<rdf:Bag>
	<rdf:li rdf:resource="http://identifiers.org/kegg.reaction/R01251" />
	</rdf:Bag>
	</bqbiol:encodes>
	</rdf:Description>
	</rdf:RDF>
	</annotation>
            </fbc:geneProduct>
      <fbc:geneProduct fbc:id="G_spr1825" fbc:label="spr1825" fbc:name="gapA" metaid="G_spr1825">
        <annotation>
	<rdf:RDF xmlns:rdf="http://www.w3.org/1999/02/22-rdf-syntax-ns#" xmlns:bqbiol="http://biomodels.net/biology-qualifiers/">
	<rdf:Description rdf:about="#G_spr1825">
              <bqbiol:is>
	<rdf:Bag>
	<rdf:li rdf:resource="http://identifiers.org/ncbiprotein/spr1825" />
	</rdf:Bag>
	</bqbiol:is>
	
	<bqbiol:encodes>
	<rdf:Bag>
	<rdf:li rdf:resource="http://identifiers.org/kegg.reaction/R01061" />
	</rdf:Bag>
	</bqbiol:encodes>
	</rdf:Description>
	</rdf:RDF>
	</annotation>
            </fbc:geneProduct>
      <fbc:geneProduct fbc:id="G_spr0918" fbc:label="spr0918" fbc:name="asd" metaid="G_spr0918">
        <annotation>
	<rdf:RDF xmlns:rdf="http://www.w3.org/1999/02/22-rdf-syntax-ns#" xmlns:bqbiol="http://biomodels.net/biology-qualifiers/">
	<rdf:Description rdf:about="#G_spr0918">
              <bqbiol:is>
	<rdf:Bag>
	<rdf:li rdf:resource="http://identifiers.org/ncbiprotein/spr0918" />
	</rdf:Bag>
	</bqbiol:is>
	
	<bqbiol:encodes>
	<rdf:Bag>
	<rdf:li rdf:resource="http://identifiers.org/kegg.reaction/R02291" />
	</rdf:Bag>
	</bqbiol:encodes>
	</rdf:Description>
	</rdf:RDF>
	</annotation>
            </fbc:geneProduct>
      <fbc:geneProduct fbc:id="G_spr1837" fbc:label="spr1837" fbc:name="adhE" metaid="G_spr1837">
        <annotation>
	<rdf:RDF xmlns:rdf="http://www.w3.org/1999/02/22-rdf-syntax-ns#" xmlns:bqbiol="http://biomodels.net/biology-qualifiers/">
	<rdf:Description rdf:about="#G_spr1837">
              <bqbiol:is>
	<rdf:Bag>
	<rdf:li rdf:resource="http://identifiers.org/ncbiprotein/spr1837" />
	</rdf:Bag>
	</bqbiol:is>
	
	<bqbiol:encodes>
	<rdf:Bag>
	<rdf:li rdf:resource="http://identifiers.org/kegg.reaction/R00228" />
	<rdf:li rdf:resource="http://identifiers.org/kegg.reaction/R00754" />
	</rdf:Bag>
	</bqbiol:encodes>
	</rdf:Description>
	</rdf:RDF>
	</annotation>
            </fbc:geneProduct>
      <fbc:geneProduct fbc:id="G_spr0833" fbc:label="spr0833" fbc:name="proA" metaid="G_spr0833">
        <annotation>
	<rdf:RDF xmlns:rdf="http://www.w3.org/1999/02/22-rdf-syntax-ns#" xmlns:bqbiol="http://biomodels.net/biology-qualifiers/">
	<rdf:Description rdf:about="#G_spr0833">
              <bqbiol:is>
	<rdf:Bag>
	<rdf:li rdf:resource="http://identifiers.org/ncbiprotein/spr0833" />
	</rdf:Bag>
	</bqbiol:is>
	
	<bqbiol:encodes>
	<rdf:Bag>
	<rdf:li rdf:resource="http://identifiers.org/kegg.reaction/R03313" />
	</rdf:Bag>
	</bqbiol:encodes>
	</rdf:Description>
	</rdf:RDF>
	</annotation>
            </fbc:geneProduct>
      <fbc:geneProduct fbc:id="G_spr1365" fbc:label="spr1365" fbc:name="atpB" metaid="G_spr1365">
        <annotation>
	<rdf:RDF xmlns:rdf="http://www.w3.org/1999/02/22-rdf-syntax-ns#" xmlns:bqbiol="http://biomodels.net/biology-qualifiers/">
	<rdf:Description rdf:about="#G_spr1365">
              <bqbiol:is>
	<rdf:Bag>
	<rdf:li rdf:resource="http://identifiers.org/ncbiprotein/spr1365" />
	</rdf:Bag>
	</bqbiol:is>
	
	<bqbiol:encodes>
	<rdf:Bag>
	<rdf:li rdf:resource="http://identifiers.org/kegg.reaction/R00086" />
	</rdf:Bag>
	</bqbiol:encodes>
	</rdf:Description>
	</rdf:RDF>
	</annotation>
            </fbc:geneProduct>
      <fbc:geneProduct fbc:id="G_spr1363" fbc:label="spr1363" fbc:name="atpH" metaid="G_spr1363">
        <annotation>
	<rdf:RDF xmlns:rdf="http://www.w3.org/1999/02/22-rdf-syntax-ns#" xmlns:bqbiol="http://biomodels.net/biology-qualifiers/">
	<rdf:Description rdf:about="#G_spr1363">
              <bqbiol:is>
	<rdf:Bag>
	<rdf:li rdf:resource="http://identifiers.org/ncbiprotein/spr1363" />
	</rdf:Bag>
	</bqbiol:is>
	
	<bqbiol:encodes>
	<rdf:Bag>
	<rdf:li rdf:resource="http://identifiers.org/kegg.reaction/R00086" />
	</rdf:Bag>
	</bqbiol:encodes>
	</rdf:Description>
	</rdf:RDF>
	</annotation>
            </fbc:geneProduct>
      <fbc:geneProduct fbc:id="G_spr1361" fbc:label="spr1361" fbc:name="atpG" metaid="G_spr1361">
        <annotation>
	<rdf:RDF xmlns:rdf="http://www.w3.org/1999/02/22-rdf-syntax-ns#" xmlns:bqbiol="http://biomodels.net/biology-qualifiers/">
	<rdf:Description rdf:about="#G_spr1361">
              <bqbiol:is>
	<rdf:Bag>
	<rdf:li rdf:resource="http://identifiers.org/ncbiprotein/spr1361" />
	</rdf:Bag>
	</bqbiol:is>
	
	<bqbiol:encodes>
	<rdf:Bag>
	<rdf:li rdf:resource="http://identifiers.org/kegg.reaction/R00086" />
	</rdf:Bag>
	</bqbiol:encodes>
	</rdf:Description>
	</rdf:RDF>
	</annotation>
            </fbc:geneProduct>
      <fbc:geneProduct fbc:id="G_spr1359" fbc:label="spr1359" fbc:name="atpC" metaid="G_spr1359">
        <annotation>
	<rdf:RDF xmlns:rdf="http://www.w3.org/1999/02/22-rdf-syntax-ns#" xmlns:bqbiol="http://biomodels.net/biology-qualifiers/">
	<rdf:Description rdf:about="#G_spr1359">
              <bqbiol:is>
	<rdf:Bag>
	<rdf:li rdf:resource="http://identifiers.org/ncbiprotein/spr1359" />
	</rdf:Bag>
	</bqbiol:is>
	
	<bqbiol:encodes>
	<rdf:Bag>
	<rdf:li rdf:resource="http://identifiers.org/kegg.reaction/R00086" />
	</rdf:Bag>
	</bqbiol:encodes>
	</rdf:Description>
	</rdf:RDF>
	</annotation>
            </fbc:geneProduct>
      <fbc:geneProduct fbc:id="G_spr0426" fbc:label="spr0426" fbc:name="trkH" metaid="G_spr0426">
        <annotation>
	<rdf:RDF xmlns:rdf="http://www.w3.org/1999/02/22-rdf-syntax-ns#" xmlns:bqbiol="http://biomodels.net/biology-qualifiers/">
	<rdf:Description rdf:about="#G_spr0426">
              <bqbiol:is>
	<rdf:Bag>
	<rdf:li rdf:resource="http://identifiers.org/ncbiprotein/spr0426" />
	</rdf:Bag>
	</bqbiol:is>
	
	<bqbiol:encodes>
	<rdf:Bag>
	<rdf:li rdf:resource="http://identifiers.org/kegg.reaction/R00086" />
	</rdf:Bag>
	</bqbiol:encodes>
	</rdf:Description>
	</rdf:RDF>
	</annotation>
            </fbc:geneProduct>
      <fbc:geneProduct fbc:id="G_spr1366" fbc:label="spr1366" fbc:name="atpE" metaid="G_spr1366">
        <annotation>
	<rdf:RDF xmlns:rdf="http://www.w3.org/1999/02/22-rdf-syntax-ns#" xmlns:bqbiol="http://biomodels.net/biology-qualifiers/">
	<rdf:Description rdf:about="#G_spr1366">
              <bqbiol:is>
	<rdf:Bag>
	<rdf:li rdf:resource="http://identifiers.org/ncbiprotein/spr1366" />
	</rdf:Bag>
	</bqbiol:is>
	
	<bqbiol:encodes>
	<rdf:Bag>
	<rdf:li rdf:resource="http://identifiers.org/kegg.reaction/R00086" />
	</rdf:Bag>
	</bqbiol:encodes>
	</rdf:Description>
	</rdf:RDF>
	</annotation>
            </fbc:geneProduct>
      <fbc:geneProduct fbc:id="G_spr1364" fbc:label="spr1364" fbc:name="atpF" metaid="G_spr1364">
        <annotation>
	<rdf:RDF xmlns:rdf="http://www.w3.org/1999/02/22-rdf-syntax-ns#" xmlns:bqbiol="http://biomodels.net/biology-qualifiers/">
	<rdf:Description rdf:about="#G_spr1364">
              <bqbiol:is>
	<rdf:Bag>
	<rdf:li rdf:resource="http://identifiers.org/ncbiprotein/spr1364" />
	</rdf:Bag>
	</bqbiol:is>
	
	<bqbiol:encodes>
	<rdf:Bag>
	<rdf:li rdf:resource="http://identifiers.org/kegg.reaction/R00086" />
	</rdf:Bag>
	</bqbiol:encodes>
	</rdf:Description>
	</rdf:RDF>
	</annotation>
            </fbc:geneProduct>
      <fbc:geneProduct fbc:id="G_spr1362" fbc:label="spr1362" fbc:name="atpA" metaid="G_spr1362">
        <annotation>
	<rdf:RDF xmlns:rdf="http://www.w3.org/1999/02/22-rdf-syntax-ns#" xmlns:bqbiol="http://biomodels.net/biology-qualifiers/">
	<rdf:Description rdf:about="#G_spr1362">
              <bqbiol:is>
	<rdf:Bag>
	<rdf:li rdf:resource="http://identifiers.org/ncbiprotein/spr1362" />
	</rdf:Bag>
	</bqbiol:is>
	
	<bqbiol:encodes>
	<rdf:Bag>
	<rdf:li rdf:resource="http://identifiers.org/kegg.reaction/R00086" />
	</rdf:Bag>
	</bqbiol:encodes>
	</rdf:Description>
	</rdf:RDF>
	</annotation>
            </fbc:geneProduct>
      <fbc:geneProduct fbc:id="G_spr1360" fbc:label="spr1360" fbc:name="atpD" metaid="G_spr1360">
        <annotation>
	<rdf:RDF xmlns:rdf="http://www.w3.org/1999/02/22-rdf-syntax-ns#" xmlns:bqbiol="http://biomodels.net/biology-qualifiers/">
	<rdf:Description rdf:about="#G_spr1360">
              <bqbiol:is>
	<rdf:Bag>
	<rdf:li rdf:resource="http://identifiers.org/ncbiprotein/spr1360" />
	</rdf:Bag>
	</bqbiol:is>
	
	<bqbiol:encodes>
	<rdf:Bag>
	<rdf:li rdf:resource="http://identifiers.org/kegg.reaction/R00086" />
	</rdf:Bag>
	</bqbiol:encodes>
	</rdf:Description>
	</rdf:RDF>
	</annotation>
            </fbc:geneProduct>
      <fbc:geneProduct fbc:id="G_spr1695" fbc:label="spr1695" metaid="G_spr1695">
        <annotation>
	<rdf:RDF xmlns:rdf="http://www.w3.org/1999/02/22-rdf-syntax-ns#" xmlns:bqbiol="http://biomodels.net/biology-qualifiers/">
	<rdf:Description rdf:about="#G_spr1695">
              <bqbiol:is>
	<rdf:Bag>
	<rdf:li rdf:resource="http://identifiers.org/ncbiprotein/spr1695" />
	</rdf:Bag>
	</bqbiol:is>
	
	<bqbiol:encodes>
	<rdf:Bag>
	<rdf:li rdf:resource="http://identifiers.org/kegg.reaction/R00662" />
	<rdf:li rdf:resource="http://identifiers.org/kegg.reaction/R01855" />
	<rdf:li rdf:resource="http://identifiers.org/kegg.reaction/R00426" />
	</rdf:Bag>
	</bqbiol:encodes>
	</rdf:Description>
	</rdf:RDF>
	</annotation>
            </fbc:geneProduct>
      <fbc:geneProduct fbc:id="G_spr0413" fbc:label="spr0413" fbc:name="uppP" metaid="G_spr0413">
        <annotation>
	<rdf:RDF xmlns:rdf="http://www.w3.org/1999/02/22-rdf-syntax-ns#" xmlns:bqbiol="http://biomodels.net/biology-qualifiers/">
	<rdf:Description rdf:about="#G_spr0413">
              <bqbiol:is>
	<rdf:Bag>
	<rdf:li rdf:resource="http://identifiers.org/ncbiprotein/spr0413" />
	</rdf:Bag>
	</bqbiol:is>
	
	<bqbiol:encodes>
	<rdf:Bag>
	<rdf:li rdf:resource="http://identifiers.org/kegg.reaction/R05627" />
	</rdf:Bag>
	</bqbiol:encodes>
	</rdf:Description>
	</rdf:RDF>
	</annotation>
            </fbc:geneProduct>
      <fbc:geneProduct fbc:id="G_spr0051" fbc:label="spr0051" fbc:name="purH" metaid="G_spr0051">
        <annotation>
	<rdf:RDF xmlns:rdf="http://www.w3.org/1999/02/22-rdf-syntax-ns#" xmlns:bqbiol="http://biomodels.net/biology-qualifiers/">
	<rdf:Description rdf:about="#G_spr0051">
              <bqbiol:is>
	<rdf:Bag>
	<rdf:li rdf:resource="http://identifiers.org/ncbiprotein/spr0051" />
	</rdf:Bag>
	</bqbiol:is>
	
	<bqbiol:encodes>
	<rdf:Bag>
	<rdf:li rdf:resource="http://identifiers.org/kegg.reaction/R04560" />
	<rdf:li rdf:resource="http://identifiers.org/kegg.reaction/R01127" />
	</rdf:Bag>
	</bqbiol:encodes>
	</rdf:Description>
	</rdf:RDF>
	</annotation>
            </fbc:geneProduct>
      <fbc:geneProduct fbc:id="G_spr0049" fbc:label="spr0049" fbc:name="purN" metaid="G_spr0049">
        <annotation>
	<rdf:RDF xmlns:rdf="http://www.w3.org/1999/02/22-rdf-syntax-ns#" xmlns:bqbiol="http://biomodels.net/biology-qualifiers/">
	<rdf:Description rdf:about="#G_spr0049">
              <bqbiol:is>
	<rdf:Bag>
	<rdf:li rdf:resource="http://identifiers.org/ncbiprotein/spr0049" />
	</rdf:Bag>
	</bqbiol:is>
	
	<bqbiol:encodes>
	<rdf:Bag>
	<rdf:li rdf:resource="http://identifiers.org/kegg.reaction/R04325" />
	</rdf:Bag>
	</bqbiol:encodes>
	</rdf:Description>
	</rdf:RDF>
	</annotation>
            </fbc:geneProduct>
      <fbc:geneProduct fbc:id="G_spr0928" fbc:label="spr0928" fbc:name="glyA" metaid="G_spr0928">
        <annotation>
	<rdf:RDF xmlns:rdf="http://www.w3.org/1999/02/22-rdf-syntax-ns#" xmlns:bqbiol="http://biomodels.net/biology-qualifiers/">
	<rdf:Description rdf:about="#G_spr0928">
              <bqbiol:is>
	<rdf:Bag>
	<rdf:li rdf:resource="http://identifiers.org/ncbiprotein/spr0928" />
	</rdf:Bag>
	</bqbiol:is>
	
	<bqbiol:encodes>
	<rdf:Bag>
	<rdf:li rdf:resource="http://identifiers.org/kegg.reaction/R00945" />
	</rdf:Bag>
	</bqbiol:encodes>
	</rdf:Description>
	</rdf:RDF>
	</annotation>
            </fbc:geneProduct>
      <fbc:geneProduct fbc:id="G_spr0382" fbc:label="spr0382" fbc:name="fabF" metaid="G_spr0382">
        <annotation>
	<rdf:RDF xmlns:rdf="http://www.w3.org/1999/02/22-rdf-syntax-ns#" xmlns:bqbiol="http://biomodels.net/biology-qualifiers/">
	<rdf:Description rdf:about="#G_spr0382">
              <bqbiol:is>
	<rdf:Bag>
	<rdf:li rdf:resource="http://identifiers.org/ncbiprotein/spr0382" />
	</rdf:Bag>
	</bqbiol:is>
	
	<bqbiol:encodes>
	<rdf:Bag>
	<rdf:li rdf:resource="http://identifiers.org/kegg.reaction/R04957" />
	<rdf:li rdf:resource="http://identifiers.org/kegg.reaction/R07762" />
	<rdf:li rdf:resource="http://identifiers.org/kegg.reaction/R04960" />
	<rdf:li rdf:resource="http://identifiers.org/kegg.reaction/R04968" />
	<rdf:li rdf:resource="http://identifiers.org/kegg.reaction/R04952" />
	<rdf:li rdf:resource="http://identifiers.org/kegg.reaction/R04963" />
	<rdf:li rdf:resource="http://identifiers.org/kegg.reaction/R04726" />
	</rdf:Bag>
	</bqbiol:encodes>
	</rdf:Description>
	</rdf:RDF>
	</annotation>
            </fbc:geneProduct>
      <fbc:geneProduct fbc:id="G_spr0582" fbc:label="spr0582" fbc:name="pabB" metaid="G_spr0582">
        <annotation>
	<rdf:RDF xmlns:rdf="http://www.w3.org/1999/02/22-rdf-syntax-ns#" xmlns:bqbiol="http://biomodels.net/biology-qualifiers/">
	<rdf:Description rdf:about="#G_spr0582">
              <bqbiol:is>
	<rdf:Bag>
	<rdf:li rdf:resource="http://identifiers.org/ncbiprotein/spr0582" />
	</rdf:Bag>
	</bqbiol:is>
	
	<bqbiol:encodes>
	<rdf:Bag>
	<rdf:li rdf:resource="http://identifiers.org/kegg.reaction/R05553" />
	<rdf:li rdf:resource="http://identifiers.org/kegg.reaction/R01716" />
	</rdf:Bag>
	</bqbiol:encodes>
	</rdf:Description>
	</rdf:RDF>
	</annotation>
            </fbc:geneProduct>
      <fbc:geneProduct fbc:id="G_spr1636" fbc:label="spr1636" fbc:name="trpG" metaid="G_spr1636">
        <annotation>
	<rdf:RDF xmlns:rdf="http://www.w3.org/1999/02/22-rdf-syntax-ns#" xmlns:bqbiol="http://biomodels.net/biology-qualifiers/">
	<rdf:Description rdf:about="#G_spr1636">
              <bqbiol:is>
	<rdf:Bag>
	<rdf:li rdf:resource="http://identifiers.org/ncbiprotein/spr1636" />
	</rdf:Bag>
	</bqbiol:is>
	
	<bqbiol:encodes>
	<rdf:Bag>
	<rdf:li rdf:resource="http://identifiers.org/kegg.reaction/R00985" />
	<rdf:li rdf:resource="http://identifiers.org/kegg.reaction/R00986" />
	</rdf:Bag>
	</bqbiol:encodes>
	</rdf:Description>
	</rdf:RDF>
	</annotation>
            </fbc:geneProduct>
      <fbc:geneProduct fbc:id="G_spr1637" fbc:label="spr1637" fbc:name="trpE" metaid="G_spr1637">
        <annotation>
	<rdf:RDF xmlns:rdf="http://www.w3.org/1999/02/22-rdf-syntax-ns#" xmlns:bqbiol="http://biomodels.net/biology-qualifiers/">
	<rdf:Description rdf:about="#G_spr1637">
              <bqbiol:is>
	<rdf:Bag>
	<rdf:li rdf:resource="http://identifiers.org/ncbiprotein/spr1637" />
	</rdf:Bag>
	</bqbiol:is>
	
	<bqbiol:encodes>
	<rdf:Bag>
	<rdf:li rdf:resource="http://identifiers.org/kegg.reaction/R00985" />
	<rdf:li rdf:resource="http://identifiers.org/kegg.reaction/R00986" />
	</rdf:Bag>
	</bqbiol:encodes>
	</rdf:Description>
	</rdf:RDF>
	</annotation>
            </fbc:geneProduct>
      <fbc:geneProduct fbc:id="G_spr1635" fbc:label="spr1635" fbc:name="trpD" metaid="G_spr1635">
        <annotation>
	<rdf:RDF xmlns:rdf="http://www.w3.org/1999/02/22-rdf-syntax-ns#" xmlns:bqbiol="http://biomodels.net/biology-qualifiers/">
	<rdf:Description rdf:about="#G_spr1635">
              <bqbiol:is>
	<rdf:Bag>
	<rdf:li rdf:resource="http://identifiers.org/ncbiprotein/spr1635" />
	</rdf:Bag>
	</bqbiol:is>
	
	<bqbiol:encodes>
	<rdf:Bag>
	<rdf:li rdf:resource="http://identifiers.org/kegg.reaction/R01073" />
	<rdf:li rdf:resource="http://identifiers.org/kegg.reaction/R00985" />
	<rdf:li rdf:resource="http://identifiers.org/kegg.reaction/R00986" />
	</rdf:Bag>
	</bqbiol:encodes>
	</rdf:Description>
	</rdf:RDF>
	</annotation>
            </fbc:geneProduct>
      <fbc:geneProduct fbc:id="G_spr1909" fbc:label="spr1909" fbc:name="pbp1b" metaid="G_spr1909">
        <annotation>
	<rdf:RDF xmlns:rdf="http://www.w3.org/1999/02/22-rdf-syntax-ns#" xmlns:bqbiol="http://biomodels.net/biology-qualifiers/">
	<rdf:Description rdf:about="#G_spr1909">
              <bqbiol:is>
	<rdf:Bag>
	<rdf:li rdf:resource="http://identifiers.org/ncbiprotein/spr1909" />
	</rdf:Bag>
	</bqbiol:is>
	
	<bqbiol:encodes>
	<rdf:Bag>
	<rdf:li rdf:resource="http://identifiers.org/kegg.reaction/R06178" />
	</rdf:Bag>
	</bqbiol:encodes>
	</rdf:Description>
	</rdf:RDF>
	</annotation>
            </fbc:geneProduct>
      <fbc:geneProduct fbc:id="G_spr0329" fbc:label="spr0329" fbc:name="pbpA" metaid="G_spr0329">
        <annotation>
	<rdf:RDF xmlns:rdf="http://www.w3.org/1999/02/22-rdf-syntax-ns#" xmlns:bqbiol="http://biomodels.net/biology-qualifiers/">
	<rdf:Description rdf:about="#G_spr0329">
              <bqbiol:is>
	<rdf:Bag>
	<rdf:li rdf:resource="http://identifiers.org/ncbiprotein/spr0329" />
	</rdf:Bag>
	</bqbiol:is>
	
	<bqbiol:encodes>
	<rdf:Bag>
	<rdf:li rdf:resource="http://identifiers.org/kegg.reaction/R06178" />
	</rdf:Bag>
	</bqbiol:encodes>
	</rdf:Description>
	</rdf:RDF>
	</annotation>
            </fbc:geneProduct>
      <fbc:geneProduct fbc:id="G_spr1823" fbc:label="spr1823" fbc:name="pbp2a" metaid="G_spr1823">
        <annotation>
	<rdf:RDF xmlns:rdf="http://www.w3.org/1999/02/22-rdf-syntax-ns#" xmlns:bqbiol="http://biomodels.net/biology-qualifiers/">
	<rdf:Description rdf:about="#G_spr1823">
              <bqbiol:is>
	<rdf:Bag>
	<rdf:li rdf:resource="http://identifiers.org/ncbiprotein/spr1823" />
	</rdf:Bag>
	</bqbiol:is>
	
	<bqbiol:encodes>
	<rdf:Bag>
	<rdf:li rdf:resource="http://identifiers.org/kegg.reaction/R06178" />
	</rdf:Bag>
	</bqbiol:encodes>
	</rdf:Description>
	</rdf:RDF>
	</annotation>
            </fbc:geneProduct>
      <fbc:geneProduct fbc:id="G_spr0891" fbc:label="spr0891" fbc:name="glmU" metaid="G_spr0891">
        <annotation>
	<rdf:RDF xmlns:rdf="http://www.w3.org/1999/02/22-rdf-syntax-ns#" xmlns:bqbiol="http://biomodels.net/biology-qualifiers/">
	<rdf:Description rdf:about="#G_spr0891">
              <bqbiol:is>
	<rdf:Bag>
	<rdf:li rdf:resource="http://identifiers.org/ncbiprotein/spr0891" />
	</rdf:Bag>
	</bqbiol:is>
	
	<bqbiol:encodes>
	<rdf:Bag>
	<rdf:li rdf:resource="http://identifiers.org/kegg.reaction/R00416" />
	<rdf:li rdf:resource="http://identifiers.org/kegg.reaction/R05332" />
	</rdf:Bag>
	</bqbiol:encodes>
	</rdf:Description>
	</rdf:RDF>
	</annotation>
            </fbc:geneProduct>
      <fbc:geneProduct fbc:id="G_spr0401" fbc:label="spr0401" fbc:name="ilvB" metaid="G_spr0401">
        <annotation>
	<rdf:RDF xmlns:rdf="http://www.w3.org/1999/02/22-rdf-syntax-ns#" xmlns:bqbiol="http://biomodels.net/biology-qualifiers/">
	<rdf:Description rdf:about="#G_spr0401">
              <bqbiol:is>
	<rdf:Bag>
	<rdf:li rdf:resource="http://identifiers.org/ncbiprotein/spr0401" />
	</rdf:Bag>
	</bqbiol:is>
	
	<bqbiol:encodes>
	<rdf:Bag>
	<rdf:li rdf:resource="http://identifiers.org/kegg.reaction/R00226" />
	<rdf:li rdf:resource="http://identifiers.org/kegg.reaction/R00014" />
	<rdf:li rdf:resource="http://identifiers.org/kegg.reaction/R08648" />
	</rdf:Bag>
	</bqbiol:encodes>
	</rdf:Description>
	</rdf:RDF>
	</annotation>
            </fbc:geneProduct>
      <fbc:geneProduct fbc:id="G_spr0402" fbc:label="spr0402" fbc:name="ilvH" metaid="G_spr0402">
        <annotation>
	<rdf:RDF xmlns:rdf="http://www.w3.org/1999/02/22-rdf-syntax-ns#" xmlns:bqbiol="http://biomodels.net/biology-qualifiers/">
	<rdf:Description rdf:about="#G_spr0402">
              <bqbiol:is>
	<rdf:Bag>
	<rdf:li rdf:resource="http://identifiers.org/ncbiprotein/spr0402" />
	</rdf:Bag>
	</bqbiol:is>
	
	<bqbiol:encodes>
	<rdf:Bag>
	<rdf:li rdf:resource="http://identifiers.org/kegg.reaction/R00226" />
	<rdf:li rdf:resource="http://identifiers.org/kegg.reaction/R00014" />
	<rdf:li rdf:resource="http://identifiers.org/kegg.reaction/R08648" />
	</rdf:Bag>
	</bqbiol:encodes>
	</rdf:Description>
	</rdf:RDF>
	</annotation>
            </fbc:geneProduct>
      <fbc:geneProduct fbc:id="G_spr1049" fbc:label="spr1049" fbc:name="acoC" metaid="G_spr1049">
        <annotation>
	<rdf:RDF xmlns:rdf="http://www.w3.org/1999/02/22-rdf-syntax-ns#" xmlns:bqbiol="http://biomodels.net/biology-qualifiers/">
	<rdf:Description rdf:about="#G_spr1049">
              <bqbiol:is>
	<rdf:Bag>
	<rdf:li rdf:resource="http://identifiers.org/ncbiprotein/spr1049" />
	</rdf:Bag>
	</bqbiol:is>
	
	<bqbiol:encodes>
	<rdf:Bag>
	<rdf:li rdf:resource="http://identifiers.org/kegg.reaction/R02569" />
	<rdf:li rdf:resource="http://identifiers.org/kegg.reaction/R00209" />
	</rdf:Bag>
	</bqbiol:encodes>
	</rdf:Description>
	</rdf:RDF>
	</annotation>
            </fbc:geneProduct>
      <fbc:geneProduct fbc:id="G_spr1048" fbc:label="spr1048" fbc:name="acoL" metaid="G_spr1048">
        <annotation>
	<rdf:RDF xmlns:rdf="http://www.w3.org/1999/02/22-rdf-syntax-ns#" xmlns:bqbiol="http://biomodels.net/biology-qualifiers/">
	<rdf:Description rdf:about="#G_spr1048">
              <bqbiol:is>
	<rdf:Bag>
	<rdf:li rdf:resource="http://identifiers.org/ncbiprotein/spr1048" />
	</rdf:Bag>
	</bqbiol:is>
	
	<bqbiol:encodes>
	<rdf:Bag>
	<rdf:li rdf:resource="http://identifiers.org/kegg.reaction/R08549" />
	<rdf:li rdf:resource="http://identifiers.org/kegg.reaction/R07618" />
	<rdf:li rdf:resource="http://identifiers.org/kegg.reaction/R01221" />
	<rdf:li rdf:resource="http://identifiers.org/kegg.reaction/R00209" />
	</rdf:Bag>
	</bqbiol:encodes>
	</rdf:Description>
	</rdf:RDF>
	</annotation>
            </fbc:geneProduct>
      <fbc:geneProduct fbc:id="G_spr0377" fbc:label="spr0377" fbc:name="fabH" metaid="G_spr0377">
        <annotation>
	<rdf:RDF xmlns:rdf="http://www.w3.org/1999/02/22-rdf-syntax-ns#" xmlns:bqbiol="http://biomodels.net/biology-qualifiers/">
	<rdf:Description rdf:about="#G_spr0377">
              <bqbiol:is>
	<rdf:Bag>
	<rdf:li rdf:resource="http://identifiers.org/ncbiprotein/spr0377" />
	</rdf:Bag>
	</bqbiol:is>
	
	<bqbiol:encodes>
	<rdf:Bag>
	<rdf:li rdf:resource="http://identifiers.org/kegg.reaction/R04957" />
	<rdf:li rdf:resource="http://identifiers.org/kegg.reaction/R04960" />
	<rdf:li rdf:resource="http://identifiers.org/kegg.reaction/R04355" />
	<rdf:li rdf:resource="http://identifiers.org/kegg.reaction/R04968" />
	<rdf:li rdf:resource="http://identifiers.org/kegg.reaction/R01624" />
	<rdf:li rdf:resource="http://identifiers.org/kegg.reaction/R04952" />
	<rdf:li rdf:resource="http://identifiers.org/kegg.reaction/R04963" />
	<rdf:li rdf:resource="http://identifiers.org/kegg.reaction/R04726" />
	</rdf:Bag>
	</bqbiol:encodes>
	</rdf:Description>
	</rdf:RDF>
	</annotation>
            </fbc:geneProduct>
      <fbc:geneProduct fbc:id="G_spr0982" fbc:label="spr0982" metaid="G_spr0982">
        <annotation>
	<rdf:RDF xmlns:rdf="http://www.w3.org/1999/02/22-rdf-syntax-ns#" xmlns:bqbiol="http://biomodels.net/biology-qualifiers/">
	<rdf:Description rdf:about="#G_spr0982">
              <bqbiol:is>
	<rdf:Bag>
	<rdf:li rdf:resource="http://identifiers.org/ncbiprotein/spr0982" />
	</rdf:Bag>
	</bqbiol:is>
	
	<bqbiol:encodes>
	<rdf:Bag>
	<rdf:li rdf:resource="http://identifiers.org/kegg.reaction/R02689" />
	</rdf:Bag>
	</bqbiol:encodes>
	</rdf:Description>
	</rdf:RDF>
	</annotation>
            </fbc:geneProduct>
      <fbc:geneProduct fbc:id="G_spr0269" fbc:label="spr0269" fbc:name="sulD" metaid="G_spr0269">
        <annotation>
	<rdf:RDF xmlns:rdf="http://www.w3.org/1999/02/22-rdf-syntax-ns#" xmlns:bqbiol="http://biomodels.net/biology-qualifiers/">
	<rdf:Description rdf:about="#G_spr0269">
              <bqbiol:is>
	<rdf:Bag>
	<rdf:li rdf:resource="http://identifiers.org/ncbiprotein/spr0269" />
	</rdf:Bag>
	</bqbiol:is>
	
	<bqbiol:encodes>
	<rdf:Bag>
	<rdf:li rdf:resource="http://identifiers.org/kegg.reaction/R03503" />
	<rdf:li rdf:resource="http://identifiers.org/kegg.reaction/R03504" />
	</rdf:Bag>
	</bqbiol:encodes>
	</rdf:Description>
	</rdf:RDF>
	</annotation>
            </fbc:geneProduct>
      <fbc:geneProduct fbc:id="G_spr1796" fbc:label="spr1796" metaid="G_spr1796">
        <annotation>
	<rdf:RDF xmlns:rdf="http://www.w3.org/1999/02/22-rdf-syntax-ns#" xmlns:bqbiol="http://biomodels.net/biology-qualifiers/">
	<rdf:Description rdf:about="#G_spr1796">
              <bqbiol:is>
	<rdf:Bag>
	<rdf:li rdf:resource="http://identifiers.org/ncbiprotein/spr1796" />
	</rdf:Bag>
	</bqbiol:is>
	
	<bqbiol:encodes>
	<rdf:Bag>
	<rdf:li rdf:resource="http://identifiers.org/kegg.reaction/R00619" />
	</rdf:Bag>
	</bqbiol:encodes>
	</rdf:Description>
	</rdf:RDF>
	</annotation>
            </fbc:geneProduct>
      <fbc:geneProduct fbc:id="G_spr1002" fbc:label="spr1002" fbc:name="prs" metaid="G_spr1002">
        <annotation>
	<rdf:RDF xmlns:rdf="http://www.w3.org/1999/02/22-rdf-syntax-ns#" xmlns:bqbiol="http://biomodels.net/biology-qualifiers/">
	<rdf:Description rdf:about="#G_spr1002">
              <bqbiol:is>
	<rdf:Bag>
	<rdf:li rdf:resource="http://identifiers.org/ncbiprotein/spr1002" />
	</rdf:Bag>
	</bqbiol:is>
	
	<bqbiol:encodes>
	<rdf:Bag>
	<rdf:li rdf:resource="http://identifiers.org/kegg.reaction/R01049" />
	</rdf:Bag>
	</bqbiol:encodes>
	</rdf:Description>
	</rdf:RDF>
	</annotation>
            </fbc:geneProduct>
      <fbc:geneProduct fbc:id="G_spr0028" fbc:label="spr0028" fbc:name="prsA" metaid="G_spr0028">
        <annotation>
	<rdf:RDF xmlns:rdf="http://www.w3.org/1999/02/22-rdf-syntax-ns#" xmlns:bqbiol="http://biomodels.net/biology-qualifiers/">
	<rdf:Description rdf:about="#G_spr0028">
              <bqbiol:is>
	<rdf:Bag>
	<rdf:li rdf:resource="http://identifiers.org/ncbiprotein/spr0028" />
	</rdf:Bag>
	</bqbiol:is>
	
	<bqbiol:encodes>
	<rdf:Bag>
	<rdf:li rdf:resource="http://identifiers.org/kegg.reaction/R01049" />
	</rdf:Bag>
	</bqbiol:encodes>
	</rdf:Description>
	</rdf:RDF>
	</annotation>
            </fbc:geneProduct>
      <fbc:geneProduct fbc:id="G_spr1696" fbc:label="spr1696" fbc:name="murI" metaid="G_spr1696">
        <annotation>
	<rdf:RDF xmlns:rdf="http://www.w3.org/1999/02/22-rdf-syntax-ns#" xmlns:bqbiol="http://biomodels.net/biology-qualifiers/">
	<rdf:Description rdf:about="#G_spr1696">
              <bqbiol:is>
	<rdf:Bag>
	<rdf:li rdf:resource="http://identifiers.org/ncbiprotein/spr1696" />
	</rdf:Bag>
	</bqbiol:is>
	
	<bqbiol:encodes>
	<rdf:Bag>
	<rdf:li rdf:resource="http://identifiers.org/kegg.reaction/R00260" />
	</rdf:Bag>
	</bqbiol:encodes>
	</rdf:Description>
	</rdf:RDF>
	</annotation>
            </fbc:geneProduct>
      <fbc:geneProduct fbc:id="G_spr1540" fbc:label="spr1540" fbc:name="alr" metaid="G_spr1540">
        <annotation>
	<rdf:RDF xmlns:rdf="http://www.w3.org/1999/02/22-rdf-syntax-ns#" xmlns:bqbiol="http://biomodels.net/biology-qualifiers/">
	<rdf:Description rdf:about="#G_spr1540">
              <bqbiol:is>
	<rdf:Bag>
	<rdf:li rdf:resource="http://identifiers.org/ncbiprotein/spr1540" />
	</rdf:Bag>
	</bqbiol:is>
	
	<bqbiol:encodes>
	<rdf:Bag>
	<rdf:li rdf:resource="http://identifiers.org/kegg.reaction/R00401" />
	</rdf:Bag>
	</bqbiol:encodes>
	</rdf:Description>
	</rdf:RDF>
	</annotation>
            </fbc:geneProduct>
      <fbc:geneProduct fbc:id="G_spr1878" fbc:label="spr1878" fbc:name="thrC" metaid="G_spr1878">
        <annotation>
	<rdf:RDF xmlns:rdf="http://www.w3.org/1999/02/22-rdf-syntax-ns#" xmlns:bqbiol="http://biomodels.net/biology-qualifiers/">
	<rdf:Description rdf:about="#G_spr1878">
              <bqbiol:is>
	<rdf:Bag>
	<rdf:li rdf:resource="http://identifiers.org/ncbiprotein/spr1878" />
	</rdf:Bag>
	</bqbiol:is>
	
	<bqbiol:encodes>
	<rdf:Bag>
	<rdf:li rdf:resource="http://identifiers.org/kegg.reaction/R01466" />
	</rdf:Bag>
	</bqbiol:encodes>
	</rdf:Description>
	</rdf:RDF>
	</annotation>
            </fbc:geneProduct>
      <fbc:geneProduct fbc:id="G_spr1233" fbc:label="spr1233" fbc:name="aroB" metaid="G_spr1233">
        <annotation>
	<rdf:RDF xmlns:rdf="http://www.w3.org/1999/02/22-rdf-syntax-ns#" xmlns:bqbiol="http://biomodels.net/biology-qualifiers/">
	<rdf:Description rdf:about="#G_spr1233">
              <bqbiol:is>
	<rdf:Bag>
	<rdf:li rdf:resource="http://identifiers.org/ncbiprotein/spr1233" />
	</rdf:Bag>
	</bqbiol:is>
	
	<bqbiol:encodes>
	<rdf:Bag>
	<rdf:li rdf:resource="http://identifiers.org/kegg.reaction/R03083" />
	</rdf:Bag>
	</bqbiol:encodes>
	</rdf:Description>
	</rdf:RDF>
	</annotation>
            </fbc:geneProduct>
      <fbc:geneProduct fbc:id="G_spr1232" fbc:label="spr1232" fbc:name="aroC" metaid="G_spr1232">
        <annotation>
	<rdf:RDF xmlns:rdf="http://www.w3.org/1999/02/22-rdf-syntax-ns#" xmlns:bqbiol="http://biomodels.net/biology-qualifiers/">
	<rdf:Description rdf:about="#G_spr1232">
              <bqbiol:is>
	<rdf:Bag>
	<rdf:li rdf:resource="http://identifiers.org/ncbiprotein/spr1232" />
	</rdf:Bag>
	</bqbiol:is>
	
	<bqbiol:encodes>
	<rdf:Bag>
	<rdf:li rdf:resource="http://identifiers.org/kegg.reaction/R01714" />
	</rdf:Bag>
	</bqbiol:encodes>
	</rdf:Description>
	</rdf:RDF>
	</annotation>
            </fbc:geneProduct>
      <fbc:geneProduct fbc:id="G_spr0894" fbc:label="spr0894" fbc:name="pfs" metaid="G_spr0894">
        <annotation>
	<rdf:RDF xmlns:rdf="http://www.w3.org/1999/02/22-rdf-syntax-ns#" xmlns:bqbiol="http://biomodels.net/biology-qualifiers/">
	<rdf:Description rdf:about="#G_spr0894">
              <bqbiol:is>
	<rdf:Bag>
	<rdf:li rdf:resource="http://identifiers.org/ncbiprotein/spr0894" />
	</rdf:Bag>
	</bqbiol:is>
	
	<bqbiol:encodes>
	<rdf:Bag>
	<rdf:li rdf:resource="http://identifiers.org/kegg.reaction/R01401" />
	</rdf:Bag>
	</bqbiol:encodes>
	</rdf:Description>
	</rdf:RDF>
	</annotation>
            </fbc:geneProduct>
      <fbc:geneProduct fbc:id="G_spr0339" fbc:label="spr0339" fbc:name="mvd1" metaid="G_spr0339">
        <annotation>
	<rdf:RDF xmlns:rdf="http://www.w3.org/1999/02/22-rdf-syntax-ns#" xmlns:bqbiol="http://biomodels.net/biology-qualifiers/">
	<rdf:Description rdf:about="#G_spr0339">
              <bqbiol:is>
	<rdf:Bag>
	<rdf:li rdf:resource="http://identifiers.org/ncbiprotein/spr0339" />
	</rdf:Bag>
	</bqbiol:is>
	
	<bqbiol:encodes>
	<rdf:Bag>
	<rdf:li rdf:resource="http://identifiers.org/kegg.reaction/R01121" />
	</rdf:Bag>
	</bqbiol:encodes>
	</rdf:Description>
	</rdf:RDF>
	</annotation>
            </fbc:geneProduct>
      <fbc:geneProduct fbc:id="G_spr1111" fbc:label="spr1111" fbc:name="dfp-N-terminus" metaid="G_spr1111">
        <annotation>
	<rdf:RDF xmlns:rdf="http://www.w3.org/1999/02/22-rdf-syntax-ns#" xmlns:bqbiol="http://biomodels.net/biology-qualifiers/">
	<rdf:Description rdf:about="#G_spr1111">
              <bqbiol:is>
	<rdf:Bag>
	<rdf:li rdf:resource="http://identifiers.org/ncbiprotein/spr1111" />
	</rdf:Bag>
	</bqbiol:is>
	
	<bqbiol:encodes>
	<rdf:Bag>
	<rdf:li rdf:resource="http://identifiers.org/kegg.reaction/R03269" />
	</rdf:Bag>
	</bqbiol:encodes>
	</rdf:Description>
	</rdf:RDF>
	</annotation>
            </fbc:geneProduct>
      <fbc:geneProduct fbc:id="G_spr0974" fbc:label="spr0974" fbc:name="ppc" metaid="G_spr0974">
        <annotation>
	<rdf:RDF xmlns:rdf="http://www.w3.org/1999/02/22-rdf-syntax-ns#" xmlns:bqbiol="http://biomodels.net/biology-qualifiers/">
	<rdf:Description rdf:about="#G_spr0974">
              <bqbiol:is>
	<rdf:Bag>
	<rdf:li rdf:resource="http://identifiers.org/ncbiprotein/spr0974" />
	</rdf:Bag>
	</bqbiol:is>
	
	<bqbiol:encodes>
	<rdf:Bag>
	<rdf:li rdf:resource="http://identifiers.org/kegg.reaction/R00345" />
	</rdf:Bag>
	</bqbiol:encodes>
	</rdf:Description>
	</rdf:RDF>
	</annotation>
            </fbc:geneProduct>
      <fbc:geneProduct fbc:id="G_spr1792" fbc:label="spr1792" fbc:name="lysA" metaid="G_spr1792">
        <annotation>
	<rdf:RDF xmlns:rdf="http://www.w3.org/1999/02/22-rdf-syntax-ns#" xmlns:bqbiol="http://biomodels.net/biology-qualifiers/">
	<rdf:Description rdf:about="#G_spr1792">
              <bqbiol:is>
	<rdf:Bag>
	<rdf:li rdf:resource="http://identifiers.org/ncbiprotein/spr1792" />
	</rdf:Bag>
	</bqbiol:is>
	
	<bqbiol:encodes>
	<rdf:Bag>
	<rdf:li rdf:resource="http://identifiers.org/kegg.reaction/R00451" />
	</rdf:Bag>
	</bqbiol:encodes>
	</rdf:Description>
	</rdf:RDF>
	</annotation>
            </fbc:geneProduct>
      <fbc:geneProduct fbc:id="G_spr0613" fbc:label="spr0613" fbc:name="pyrF" metaid="G_spr0613">
        <annotation>
	<rdf:RDF xmlns:rdf="http://www.w3.org/1999/02/22-rdf-syntax-ns#" xmlns:bqbiol="http://biomodels.net/biology-qualifiers/">
	<rdf:Description rdf:about="#G_spr0613">
              <bqbiol:is>
	<rdf:Bag>
	<rdf:li rdf:resource="http://identifiers.org/ncbiprotein/spr0613" />
	</rdf:Bag>
	</bqbiol:is>
	
	<bqbiol:encodes>
	<rdf:Bag>
	<rdf:li rdf:resource="http://identifiers.org/kegg.reaction/R00965" />
	</rdf:Bag>
	</bqbiol:encodes>
	</rdf:Description>
	</rdf:RDF>
	</annotation>
            </fbc:geneProduct>
      <fbc:geneProduct fbc:id="G_spr0816" fbc:label="spr0816" fbc:name="cad" metaid="G_spr0816">
        <annotation>
	<rdf:RDF xmlns:rdf="http://www.w3.org/1999/02/22-rdf-syntax-ns#" xmlns:bqbiol="http://biomodels.net/biology-qualifiers/">
	<rdf:Description rdf:about="#G_spr0816">
              <bqbiol:is>
	<rdf:Bag>
	<rdf:li rdf:resource="http://identifiers.org/ncbiprotein/spr0816" />
	</rdf:Bag>
	</bqbiol:is>
	
	<bqbiol:encodes>
	<rdf:Bag>
	<rdf:li rdf:resource="http://identifiers.org/kegg.reaction/R00462" />
	</rdf:Bag>
	</bqbiol:encodes>
	</rdf:Description>
	</rdf:RDF>
	</annotation>
            </fbc:geneProduct>
      <fbc:geneProduct fbc:id="G_spr0822" fbc:label="spr0822" metaid="G_spr0822">
        <annotation>
	<rdf:RDF xmlns:rdf="http://www.w3.org/1999/02/22-rdf-syntax-ns#" xmlns:bqbiol="http://biomodels.net/biology-qualifiers/">
	<rdf:Description rdf:about="#G_spr0822">
              <bqbiol:is>
	<rdf:Bag>
	<rdf:li rdf:resource="http://identifiers.org/ncbiprotein/spr0822" />
	</rdf:Bag>
	</bqbiol:is>
	
	<bqbiol:encodes>
	<rdf:Bag>
	<rdf:li rdf:resource="http://identifiers.org/kegg.reaction/R01416" />
	</rdf:Bag>
	</bqbiol:encodes>
	</rdf:Description>
	</rdf:RDF>
	</annotation>
            </fbc:geneProduct>
      <fbc:geneProduct fbc:id="G_spr1028" fbc:label="spr1028" fbc:name="gapN" metaid="G_spr1028">
        <annotation>
	<rdf:RDF xmlns:rdf="http://www.w3.org/1999/02/22-rdf-syntax-ns#" xmlns:bqbiol="http://biomodels.net/biology-qualifiers/">
	<rdf:Description rdf:about="#G_spr1028">
              <bqbiol:is>
	<rdf:Bag>
	<rdf:li rdf:resource="http://identifiers.org/ncbiprotein/spr1028" />
	</rdf:Bag>
	</bqbiol:is>
	
	<bqbiol:encodes>
	<rdf:Bag>
	<rdf:li rdf:resource="http://identifiers.org/kegg.reaction/R01058" />
	</rdf:Bag>
	</bqbiol:encodes>
	</rdf:Description>
	</rdf:RDF>
	</annotation>
            </fbc:geneProduct>
      <fbc:geneProduct fbc:id="G_spr1073" fbc:label="spr1073" fbc:name="lacD" metaid="G_spr1073">
        <annotation>
	<rdf:RDF xmlns:rdf="http://www.w3.org/1999/02/22-rdf-syntax-ns#" xmlns:bqbiol="http://biomodels.net/biology-qualifiers/">
	<rdf:Description rdf:about="#G_spr1073">
              <bqbiol:is>
	<rdf:Bag>
	<rdf:li rdf:resource="http://identifiers.org/ncbiprotein/spr1073" />
	</rdf:Bag>
	</bqbiol:is>
	
	<bqbiol:encodes>
	<rdf:Bag>
	<rdf:li rdf:resource="http://identifiers.org/kegg.reaction/R01069" />
	</rdf:Bag>
	</bqbiol:encodes>
	</rdf:Description>
	</rdf:RDF>
	</annotation>
            </fbc:geneProduct>
      <fbc:geneProduct fbc:id="G_spr0041" fbc:label="spr0041" fbc:name="IS1167" metaid="G_spr0041">
        <annotation>
	<rdf:RDF xmlns:rdf="http://www.w3.org/1999/02/22-rdf-syntax-ns#" xmlns:bqbiol="http://biomodels.net/biology-qualifiers/">
	<rdf:Description rdf:about="#G_spr0041">
              <bqbiol:is>
	<rdf:Bag>
	<rdf:li rdf:resource="http://identifiers.org/ncbiprotein/spr0041" />
	</rdf:Bag>
	</bqbiol:is>
	
	<bqbiol:encodes>
	<rdf:Bag>
	<rdf:li rdf:resource="http://identifiers.org/kegg.reaction/R01069" />
	</rdf:Bag>
	</bqbiol:encodes>
	</rdf:Description>
	</rdf:RDF>
	</annotation>
            </fbc:geneProduct>
      <fbc:geneProduct fbc:id="G_spr1602" fbc:label="spr1602" fbc:name="trxA" metaid="G_spr1602">
        <annotation>
	<rdf:RDF xmlns:rdf="http://www.w3.org/1999/02/22-rdf-syntax-ns#" xmlns:bqbiol="http://biomodels.net/biology-qualifiers/">
	<rdf:Description rdf:about="#G_spr1602">
              <bqbiol:is>
	<rdf:Bag>
	<rdf:li rdf:resource="http://identifiers.org/ncbiprotein/spr1602" />
	</rdf:Bag>
	</bqbiol:is>
	
	<bqbiol:encodes>
	<rdf:Bag>
	<rdf:li rdf:resource="http://identifiers.org/kegg.reaction/R02016" />
	</rdf:Bag>
	</bqbiol:encodes>
	</rdf:Description>
	</rdf:RDF>
	</annotation>
            </fbc:geneProduct>
      <fbc:geneProduct fbc:id="G_spr1312" fbc:label="spr1312" fbc:name="trxB" metaid="G_spr1312">
        <annotation>
	<rdf:RDF xmlns:rdf="http://www.w3.org/1999/02/22-rdf-syntax-ns#" xmlns:bqbiol="http://biomodels.net/biology-qualifiers/">
	<rdf:Description rdf:about="#G_spr1312">
              <bqbiol:is>
	<rdf:Bag>
	<rdf:li rdf:resource="http://identifiers.org/ncbiprotein/spr1312" />
	</rdf:Bag>
	</bqbiol:is>
	
	<bqbiol:encodes>
	<rdf:Bag>
	<rdf:li rdf:resource="http://identifiers.org/kegg.reaction/R02016" />
	</rdf:Bag>
	</bqbiol:encodes>
	</rdf:Description>
	</rdf:RDF>
	</annotation>
            </fbc:geneProduct>
      <fbc:geneProduct fbc:id="G_spr1783" fbc:label="spr1783" fbc:name="coaD" metaid="G_spr1783">
        <annotation>
	<rdf:RDF xmlns:rdf="http://www.w3.org/1999/02/22-rdf-syntax-ns#" xmlns:bqbiol="http://biomodels.net/biology-qualifiers/">
	<rdf:Description rdf:about="#G_spr1783">
              <bqbiol:is>
	<rdf:Bag>
	<rdf:li rdf:resource="http://identifiers.org/ncbiprotein/spr1783" />
	</rdf:Bag>
	</bqbiol:is>
	
	<bqbiol:encodes>
	<rdf:Bag>
	<rdf:li rdf:resource="http://identifiers.org/kegg.reaction/R03035" />
	</rdf:Bag>
	</bqbiol:encodes>
	</rdf:Description>
	</rdf:RDF>
	</annotation>
            </fbc:geneProduct>
      <fbc:geneProduct fbc:id="G_spr1903" fbc:label="spr1903" fbc:name="galU" metaid="G_spr1903">
        <annotation>
	<rdf:RDF xmlns:rdf="http://www.w3.org/1999/02/22-rdf-syntax-ns#" xmlns:bqbiol="http://biomodels.net/biology-qualifiers/">
	<rdf:Description rdf:about="#G_spr1903">
              <bqbiol:is>
	<rdf:Bag>
	<rdf:li rdf:resource="http://identifiers.org/ncbiprotein/spr1903" />
	</rdf:Bag>
	</bqbiol:is>
	
	<bqbiol:encodes>
	<rdf:Bag>
	<rdf:li rdf:resource="http://identifiers.org/kegg.reaction/R00289" />
	</rdf:Bag>
	</bqbiol:encodes>
	</rdf:Description>
	</rdf:RDF>
	</annotation>
            </fbc:geneProduct>
      <fbc:geneProduct fbc:id="G_spr1592" fbc:label="spr1592" fbc:name="nadD" metaid="G_spr1592">
        <annotation>
	<rdf:RDF xmlns:rdf="http://www.w3.org/1999/02/22-rdf-syntax-ns#" xmlns:bqbiol="http://biomodels.net/biology-qualifiers/">
	<rdf:Description rdf:about="#G_spr1592">
              <bqbiol:is>
	<rdf:Bag>
	<rdf:li rdf:resource="http://identifiers.org/ncbiprotein/spr1592" />
	</rdf:Bag>
	</bqbiol:is>
	
	<bqbiol:encodes>
	<rdf:Bag>
	<rdf:li rdf:resource="http://identifiers.org/kegg.reaction/R03005" />
	<rdf:li rdf:resource="http://identifiers.org/kegg.reaction/R00137" />
	</rdf:Bag>
	</bqbiol:encodes>
	</rdf:Description>
	</rdf:RDF>
	</annotation>
            </fbc:geneProduct>
      <fbc:geneProduct fbc:id="G_spr0305" fbc:label="spr0305" fbc:name="mraY" metaid="G_spr0305">
        <annotation>
	<rdf:RDF xmlns:rdf="http://www.w3.org/1999/02/22-rdf-syntax-ns#" xmlns:bqbiol="http://biomodels.net/biology-qualifiers/">
	<rdf:Description rdf:about="#G_spr0305">
              <bqbiol:is>
	<rdf:Bag>
	<rdf:li rdf:resource="http://identifiers.org/ncbiprotein/spr0305" />
	</rdf:Bag>
	</bqbiol:is>
	
	<bqbiol:encodes>
	<rdf:Bag>
	<rdf:li rdf:resource="http://identifiers.org/kegg.reaction/R05629" />
	</rdf:Bag>
	</bqbiol:encodes>
	</rdf:Description>
	</rdf:RDF>
	</annotation>
            </fbc:geneProduct>
      <fbc:geneProduct fbc:id="G_spr0380" fbc:label="spr0380" fbc:name="fabD" metaid="G_spr0380">
        <annotation>
	<rdf:RDF xmlns:rdf="http://www.w3.org/1999/02/22-rdf-syntax-ns#" xmlns:bqbiol="http://biomodels.net/biology-qualifiers/">
	<rdf:Description rdf:about="#G_spr0380">
              <bqbiol:is>
	<rdf:Bag>
	<rdf:li rdf:resource="http://identifiers.org/ncbiprotein/spr0380" />
	</rdf:Bag>
	</bqbiol:is>
	
	<bqbiol:encodes>
	<rdf:Bag>
	<rdf:li rdf:resource="http://identifiers.org/kegg.reaction/R01626" />
	</rdf:Bag>
	</bqbiol:encodes>
	</rdf:Description>
	</rdf:RDF>
	</annotation>
            </fbc:geneProduct>
      <fbc:geneProduct fbc:id="G_spr1434" fbc:label="spr1434" fbc:name="metA" metaid="G_spr1434">
        <annotation>
	<rdf:RDF xmlns:rdf="http://www.w3.org/1999/02/22-rdf-syntax-ns#" xmlns:bqbiol="http://biomodels.net/biology-qualifiers/">
	<rdf:Description rdf:about="#G_spr1434">
              <bqbiol:is>
	<rdf:Bag>
	<rdf:li rdf:resource="http://identifiers.org/ncbiprotein/spr1434" />
	</rdf:Bag>
	</bqbiol:is>
	
	<bqbiol:encodes>
	<rdf:Bag>
	<rdf:li rdf:resource="http://identifiers.org/kegg.reaction/R01777" />
	</rdf:Bag>
	</bqbiol:encodes>
	</rdf:Description>
	</rdf:RDF>
	</annotation>
            </fbc:geneProduct>
      <fbc:geneProduct fbc:id="G_spr1709" fbc:label="spr1709" fbc:name="gtfA" metaid="G_spr1709">
        <annotation>
	<rdf:RDF xmlns:rdf="http://www.w3.org/1999/02/22-rdf-syntax-ns#" xmlns:bqbiol="http://biomodels.net/biology-qualifiers/">
	<rdf:Description rdf:about="#G_spr1709">
              <bqbiol:is>
	<rdf:Bag>
	<rdf:li rdf:resource="http://identifiers.org/ncbiprotein/spr1709" />
	</rdf:Bag>
	</bqbiol:is>
	
	<bqbiol:encodes>
	<rdf:Bag>
	<rdf:li rdf:resource="http://identifiers.org/kegg.reaction/R00803" />
	</rdf:Bag>
	</bqbiol:encodes>
	</rdf:Description>
	</rdf:RDF>
	</annotation>
            </fbc:geneProduct>
      <fbc:geneProduct fbc:id="G_spr0384" fbc:label="spr0384" fbc:name="fabZ" metaid="G_spr0384">
        <annotation>
	<rdf:RDF xmlns:rdf="http://www.w3.org/1999/02/22-rdf-syntax-ns#" xmlns:bqbiol="http://biomodels.net/biology-qualifiers/">
	<rdf:Description rdf:about="#G_spr0384">
              <bqbiol:is>
	<rdf:Bag>
	<rdf:li rdf:resource="http://identifiers.org/ncbiprotein/spr0384" />
	</rdf:Bag>
	</bqbiol:is>
	
	<bqbiol:encodes>
	<rdf:Bag>
	<rdf:li rdf:resource="http://identifiers.org/kegg.reaction/R04954" />
	<rdf:li rdf:resource="http://identifiers.org/kegg.reaction/R04537" />
	<rdf:li rdf:resource="http://identifiers.org/kegg.reaction/R04568" />
	<rdf:li rdf:resource="http://identifiers.org/kegg.reaction/R04544" />
	<rdf:li rdf:resource="http://identifiers.org/kegg.reaction/R04535" />
	<rdf:li rdf:resource="http://identifiers.org/kegg.reaction/R04428" />
	<rdf:li rdf:resource="http://identifiers.org/kegg.reaction/R04965" />
	</rdf:Bag>
	</bqbiol:encodes>
	</rdf:Description>
	</rdf:RDF>
	</annotation>
            </fbc:geneProduct>
      <fbc:geneProduct fbc:id="G_spr0379" fbc:label="spr0379" fbc:name="fabK" metaid="G_spr0379">
        <annotation>
	<rdf:RDF xmlns:rdf="http://www.w3.org/1999/02/22-rdf-syntax-ns#" xmlns:bqbiol="http://biomodels.net/biology-qualifiers/">
	<rdf:Description rdf:about="#G_spr0379">
              <bqbiol:is>
	<rdf:Bag>
	<rdf:li rdf:resource="http://identifiers.org/ncbiprotein/spr0379" />
	</rdf:Bag>
	</bqbiol:is>
	
	<bqbiol:encodes>
	<rdf:Bag>
	<rdf:li rdf:resource="http://identifiers.org/kegg.reaction/R04955" />
	<rdf:li rdf:resource="http://identifiers.org/kegg.reaction/R04966" />
	<rdf:li rdf:resource="http://identifiers.org/kegg.reaction/R04429" />
	<rdf:li rdf:resource="http://identifiers.org/kegg.reaction/R04969" />
	<rdf:li rdf:resource="http://identifiers.org/kegg.reaction/R04958" />
	<rdf:li rdf:resource="http://identifiers.org/kegg.reaction/R04961" />
	<rdf:li rdf:resource="http://identifiers.org/kegg.reaction/R04724" />
	</rdf:Bag>
	</bqbiol:encodes>
	</rdf:Description>
	</rdf:RDF>
	</annotation>
            </fbc:geneProduct>
      <fbc:geneProduct fbc:id="G_spr0381" fbc:label="spr0381" fbc:name="fabG" metaid="G_spr0381">
        <annotation>
	<rdf:RDF xmlns:rdf="http://www.w3.org/1999/02/22-rdf-syntax-ns#" xmlns:bqbiol="http://biomodels.net/biology-qualifiers/">
	<rdf:Description rdf:about="#G_spr0381">
              <bqbiol:is>
	<rdf:Bag>
	<rdf:li rdf:resource="http://identifiers.org/ncbiprotein/spr0381" />
	</rdf:Bag>
	</bqbiol:is>
	
	<bqbiol:encodes>
	<rdf:Bag>
	<rdf:li rdf:resource="http://identifiers.org/kegg.reaction/R04566" />
	<rdf:li rdf:resource="http://identifiers.org/kegg.reaction/R04534" />
	<rdf:li rdf:resource="http://identifiers.org/kegg.reaction/R04536" />
	<rdf:li rdf:resource="http://identifiers.org/kegg.reaction/R07763" />
	<rdf:li rdf:resource="http://identifiers.org/kegg.reaction/R04953" />
	<rdf:li rdf:resource="http://identifiers.org/kegg.reaction/R04964" />
	<rdf:li rdf:resource="http://identifiers.org/kegg.reaction/R04543" />
	</rdf:Bag>
	</bqbiol:encodes>
	</rdf:Description>
	</rdf:RDF>
	</annotation>
            </fbc:geneProduct>
      <fbc:geneProduct fbc:id="G_spr0701" fbc:label="spr0701" fbc:name="fabG" metaid="G_spr0701">
        <annotation>
	<rdf:RDF xmlns:rdf="http://www.w3.org/1999/02/22-rdf-syntax-ns#" xmlns:bqbiol="http://biomodels.net/biology-qualifiers/">
	<rdf:Description rdf:about="#G_spr0701">
              <bqbiol:is>
	<rdf:Bag>
	<rdf:li rdf:resource="http://identifiers.org/ncbiprotein/spr0701" />
	</rdf:Bag>
	</bqbiol:is>
	
	<bqbiol:encodes>
	<rdf:Bag>
	<rdf:li rdf:resource="http://identifiers.org/kegg.reaction/R04566" />
	<rdf:li rdf:resource="http://identifiers.org/kegg.reaction/R04534" />
	<rdf:li rdf:resource="http://identifiers.org/kegg.reaction/R04536" />
	<rdf:li rdf:resource="http://identifiers.org/kegg.reaction/R04533" />
	<rdf:li rdf:resource="http://identifiers.org/kegg.reaction/R07763" />
	<rdf:li rdf:resource="http://identifiers.org/kegg.reaction/R04953" />
	<rdf:li rdf:resource="http://identifiers.org/kegg.reaction/R04964" />
	<rdf:li rdf:resource="http://identifiers.org/kegg.reaction/R04543" />
	</rdf:Bag>
	</bqbiol:encodes>
	</rdf:Description>
	</rdf:RDF>
	</annotation>
            </fbc:geneProduct>
      <fbc:geneProduct fbc:id="G_spr0710" fbc:label="spr0710" metaid="G_spr0710">
        <annotation>
	<rdf:RDF xmlns:rdf="http://www.w3.org/1999/02/22-rdf-syntax-ns#" xmlns:bqbiol="http://biomodels.net/biology-qualifiers/">
	<rdf:Description rdf:about="#G_spr0710">
              <bqbiol:is>
	<rdf:Bag>
	<rdf:li rdf:resource="http://identifiers.org/ncbiprotein/spr0710" />
	</rdf:Bag>
	</bqbiol:is>
	
	<bqbiol:encodes>
	<rdf:Bag>
	<rdf:li rdf:resource="http://identifiers.org/kegg.reaction/R04566" />
	<rdf:li rdf:resource="http://identifiers.org/kegg.reaction/R04534" />
	<rdf:li rdf:resource="http://identifiers.org/kegg.reaction/R04536" />
	<rdf:li rdf:resource="http://identifiers.org/kegg.reaction/R07763" />
	<rdf:li rdf:resource="http://identifiers.org/kegg.reaction/R04953" />
	<rdf:li rdf:resource="http://identifiers.org/kegg.reaction/R04964" />
	<rdf:li rdf:resource="http://identifiers.org/kegg.reaction/R04543" />
	</rdf:Bag>
	</bqbiol:encodes>
	</rdf:Description>
	</rdf:RDF>
	</annotation>
            </fbc:geneProduct>
      <fbc:geneProduct fbc:id="G_spr1907" fbc:label="spr1907" fbc:name="dapD" metaid="G_spr1907">
        <annotation>
	<rdf:RDF xmlns:rdf="http://www.w3.org/1999/02/22-rdf-syntax-ns#" xmlns:bqbiol="http://biomodels.net/biology-qualifiers/">
	<rdf:Description rdf:about="#G_spr1907">
              <bqbiol:is>
	<rdf:Bag>
	<rdf:li rdf:resource="http://identifiers.org/ncbiprotein/spr1907" />
	</rdf:Bag>
	</bqbiol:is>
	
	<bqbiol:encodes>
	<rdf:Bag>
	<rdf:li rdf:resource="http://identifiers.org/kegg.reaction/R04364" />
	</rdf:Bag>
	</bqbiol:encodes>
	</rdf:Description>
	</rdf:RDF>
	</annotation>
            </fbc:geneProduct>
      <fbc:geneProduct fbc:id="G_spr0232" fbc:label="spr0232" fbc:name="pflF" metaid="G_spr0232">
        <annotation>
	<rdf:RDF xmlns:rdf="http://www.w3.org/1999/02/22-rdf-syntax-ns#" xmlns:bqbiol="http://biomodels.net/biology-qualifiers/">
	<rdf:Description rdf:about="#G_spr0232">
              <bqbiol:is>
	<rdf:Bag>
	<rdf:li rdf:resource="http://identifiers.org/ncbiprotein/spr0232" />
	</rdf:Bag>
	</bqbiol:is>
	
	<bqbiol:encodes>
	<rdf:Bag>
	<rdf:li rdf:resource="http://identifiers.org/kegg.reaction/R00212" />
	</rdf:Bag>
	</bqbiol:encodes>
	</rdf:Description>
	</rdf:RDF>
	</annotation>
            </fbc:geneProduct>
      <fbc:geneProduct fbc:id="G_spr0415" fbc:label="spr0415" fbc:name="pfl" metaid="G_spr0415">
        <annotation>
	<rdf:RDF xmlns:rdf="http://www.w3.org/1999/02/22-rdf-syntax-ns#" xmlns:bqbiol="http://biomodels.net/biology-qualifiers/">
	<rdf:Description rdf:about="#G_spr0415">
              <bqbiol:is>
	<rdf:Bag>
	<rdf:li rdf:resource="http://identifiers.org/ncbiprotein/spr0415" />
	</rdf:Bag>
	</bqbiol:is>
	
	<bqbiol:encodes>
	<rdf:Bag>
	<rdf:li rdf:resource="http://identifiers.org/kegg.reaction/R00212" />
	</rdf:Bag>
	</bqbiol:encodes>
	</rdf:Description>
	</rdf:RDF>
	</annotation>
            </fbc:geneProduct>
      <fbc:geneProduct fbc:id="G_spr1812" fbc:label="spr1812" fbc:name="ansB" metaid="G_spr1812">
        <annotation>
	<rdf:RDF xmlns:rdf="http://www.w3.org/1999/02/22-rdf-syntax-ns#" xmlns:bqbiol="http://biomodels.net/biology-qualifiers/">
	<rdf:Description rdf:about="#G_spr1812">
              <bqbiol:is>
	<rdf:Bag>
	<rdf:li rdf:resource="http://identifiers.org/ncbiprotein/spr1812" />
	</rdf:Bag>
	</bqbiol:is>
	
	<bqbiol:encodes>
	<rdf:Bag>
	<rdf:li rdf:resource="http://identifiers.org/kegg.reaction/R00485" />
	</rdf:Bag>
	</bqbiol:encodes>
	</rdf:Description>
	</rdf:RDF>
	</annotation>
            </fbc:geneProduct>
      <fbc:geneProduct fbc:id="G_spr1568" fbc:label="spr1568" fbc:name="scrB" metaid="G_spr1568">
        <annotation>
	<rdf:RDF xmlns:rdf="http://www.w3.org/1999/02/22-rdf-syntax-ns#" xmlns:bqbiol="http://biomodels.net/biology-qualifiers/">
	<rdf:Description rdf:about="#G_spr1568">
              <bqbiol:is>
	<rdf:Bag>
	<rdf:li rdf:resource="http://identifiers.org/ncbiprotein/spr1568" />
	</rdf:Bag>
	</bqbiol:is>
	
	<bqbiol:encodes>
	<rdf:Bag>
	<rdf:li rdf:resource="http://identifiers.org/kegg.reaction/R00802" />
	<rdf:li rdf:resource="http://identifiers.org/kegg.reaction/R03921" />
	</rdf:Bag>
	</bqbiol:encodes>
	</rdf:Description>
	</rdf:RDF>
	</annotation>
            </fbc:geneProduct>
      <fbc:geneProduct fbc:id="G_spr1617" fbc:label="spr1617" fbc:name="sacA" metaid="G_spr1617">
        <annotation>
	<rdf:RDF xmlns:rdf="http://www.w3.org/1999/02/22-rdf-syntax-ns#" xmlns:bqbiol="http://biomodels.net/biology-qualifiers/">
	<rdf:Description rdf:about="#G_spr1617">
              <bqbiol:is>
	<rdf:Bag>
	<rdf:li rdf:resource="http://identifiers.org/ncbiprotein/spr1617" />
	</rdf:Bag>
	</bqbiol:is>
	
	<bqbiol:encodes>
	<rdf:Bag>
	<rdf:li rdf:resource="http://identifiers.org/kegg.reaction/R00802" />
	<rdf:li rdf:resource="http://identifiers.org/kegg.reaction/R03921" />
	</rdf:Bag>
	</bqbiol:encodes>
	</rdf:Description>
	</rdf:RDF>
	</annotation>
            </fbc:geneProduct>
      <fbc:geneProduct fbc:id="G_spr1376" fbc:label="spr1376" fbc:name="patB" metaid="G_spr1376">
        <annotation>
	<rdf:RDF xmlns:rdf="http://www.w3.org/1999/02/22-rdf-syntax-ns#" xmlns:bqbiol="http://biomodels.net/biology-qualifiers/">
	<rdf:Description rdf:about="#G_spr1376">
              <bqbiol:is>
	<rdf:Bag>
	<rdf:li rdf:resource="http://identifiers.org/ncbiprotein/spr1376" />
	</rdf:Bag>
	</bqbiol:is>
	
	<bqbiol:encodes>
	<rdf:Bag>
	<rdf:li rdf:resource="http://identifiers.org/kegg.reaction/R01286" />
	</rdf:Bag>
	</bqbiol:encodes>
	</rdf:Description>
	</rdf:RDF>
	</annotation>
            </fbc:geneProduct>
      <fbc:geneProduct fbc:id="G_spr1389" fbc:label="spr1389" fbc:name="ppaC" metaid="G_spr1389">
        <annotation>
	<rdf:RDF xmlns:rdf="http://www.w3.org/1999/02/22-rdf-syntax-ns#" xmlns:bqbiol="http://biomodels.net/biology-qualifiers/">
	<rdf:Description rdf:about="#G_spr1389">
              <bqbiol:is>
	<rdf:Bag>
	<rdf:li rdf:resource="http://identifiers.org/ncbiprotein/spr1389" />
	</rdf:Bag>
	</bqbiol:is>
	
	<bqbiol:encodes>
	<rdf:Bag>
	<rdf:li rdf:resource="http://identifiers.org/kegg.reaction/R00004" />
	</rdf:Bag>
	</bqbiol:encodes>
	</rdf:Description>
	</rdf:RDF>
	</annotation>
            </fbc:geneProduct>
      <fbc:geneProduct fbc:id="G_spr1789" fbc:label="spr1789" fbc:name="acyP" metaid="G_spr1789">
        <annotation>
	<rdf:RDF xmlns:rdf="http://www.w3.org/1999/02/22-rdf-syntax-ns#" xmlns:bqbiol="http://biomodels.net/biology-qualifiers/">
	<rdf:Description rdf:about="#G_spr1789">
              <bqbiol:is>
	<rdf:Bag>
	<rdf:li rdf:resource="http://identifiers.org/ncbiprotein/spr1789" />
	</rdf:Bag>
	</bqbiol:is>
	
	<bqbiol:encodes>
	<rdf:Bag>
	<rdf:li rdf:resource="http://identifiers.org/kegg.reaction/R01515" />
	<rdf:li rdf:resource="http://identifiers.org/kegg.reaction/R00317" />
	</rdf:Bag>
	</bqbiol:encodes>
	</rdf:Description>
	</rdf:RDF>
	</annotation>
            </fbc:geneProduct>
      <fbc:geneProduct fbc:id="G_spr0059" fbc:label="spr0059" fbc:name="bgaC" metaid="G_spr0059">
        <annotation>
	<rdf:RDF xmlns:rdf="http://www.w3.org/1999/02/22-rdf-syntax-ns#" xmlns:bqbiol="http://biomodels.net/biology-qualifiers/">
	<rdf:Description rdf:about="#G_spr0059">
              <bqbiol:is>
	<rdf:Bag>
	<rdf:li rdf:resource="http://identifiers.org/ncbiprotein/spr0059" />
	</rdf:Bag>
	</bqbiol:is>
	
	<bqbiol:encodes>
	<rdf:Bag>
	<rdf:li rdf:resource="http://identifiers.org/kegg.reaction/R01105" />
	<rdf:li rdf:resource="http://identifiers.org/kegg.reaction/R01678" />
	</rdf:Bag>
	</bqbiol:encodes>
	</rdf:Description>
	</rdf:RDF>
	</annotation>
            </fbc:geneProduct>
      <fbc:geneProduct fbc:id="G_spr0565" fbc:label="spr0565" fbc:name="bgaA" metaid="G_spr0565">
        <annotation>
	<rdf:RDF xmlns:rdf="http://www.w3.org/1999/02/22-rdf-syntax-ns#" xmlns:bqbiol="http://biomodels.net/biology-qualifiers/">
	<rdf:Description rdf:about="#G_spr0565">
              <bqbiol:is>
	<rdf:Bag>
	<rdf:li rdf:resource="http://identifiers.org/ncbiprotein/spr0565" />
	</rdf:Bag>
	</bqbiol:is>
	
	<bqbiol:encodes>
	<rdf:Bag>
	<rdf:li rdf:resource="http://identifiers.org/kegg.reaction/R01105" />
	<rdf:li rdf:resource="http://identifiers.org/kegg.reaction/R01678" />
	</rdf:Bag>
	</bqbiol:encodes>
	</rdf:Description>
	</rdf:RDF>
	</annotation>
            </fbc:geneProduct>
      <fbc:geneProduct fbc:id="G_spr1713" fbc:label="spr1713" fbc:name="aga" metaid="G_spr1713">
        <annotation>
	<rdf:RDF xmlns:rdf="http://www.w3.org/1999/02/22-rdf-syntax-ns#" xmlns:bqbiol="http://biomodels.net/biology-qualifiers/">
	<rdf:Description rdf:about="#G_spr1713">
              <bqbiol:is>
	<rdf:Bag>
	<rdf:li rdf:resource="http://identifiers.org/ncbiprotein/spr1713" />
	</rdf:Bag>
	</bqbiol:is>
	
	<bqbiol:encodes>
	<rdf:Bag>
	<rdf:li rdf:resource="http://identifiers.org/kegg.reaction/R03634" />
	</rdf:Bag>
	</bqbiol:encodes>
	</rdf:Description>
	</rdf:RDF>
	</annotation>
            </fbc:geneProduct>
      <fbc:geneProduct fbc:id="G_spr2027" fbc:label="spr2027" fbc:name="pgsA" metaid="G_spr2027">
        <annotation>
	<rdf:RDF xmlns:rdf="http://www.w3.org/1999/02/22-rdf-syntax-ns#" xmlns:bqbiol="http://biomodels.net/biology-qualifiers/">
	<rdf:Description rdf:about="#G_spr2027">
              <bqbiol:is>
	<rdf:Bag>
	<rdf:li rdf:resource="http://identifiers.org/ncbiprotein/spr2027" />
	</rdf:Bag>
	</bqbiol:is>
	
	<bqbiol:encodes>
	<rdf:Bag>
	<rdf:li rdf:resource="http://identifiers.org/kegg.reaction/R01801" />
	</rdf:Bag>
	</bqbiol:encodes>
	</rdf:Description>
	</rdf:RDF>
	</annotation>
            </fbc:geneProduct>
      <fbc:geneProduct fbc:id="G_spr1541" fbc:label="spr1541" fbc:name="acpS" metaid="G_spr1541">
        <annotation>
	<rdf:RDF xmlns:rdf="http://www.w3.org/1999/02/22-rdf-syntax-ns#" xmlns:bqbiol="http://biomodels.net/biology-qualifiers/">
	<rdf:Description rdf:about="#G_spr1541">
              <bqbiol:is>
	<rdf:Bag>
	<rdf:li rdf:resource="http://identifiers.org/ncbiprotein/spr1541" />
	</rdf:Bag>
	</bqbiol:is>
	
	<bqbiol:encodes>
	<rdf:Bag>
	<rdf:li rdf:resource="http://identifiers.org/kegg.reaction/R01625" />
	</rdf:Bag>
	</bqbiol:encodes>
	</rdf:Description>
	</rdf:RDF>
	</annotation>
            </fbc:geneProduct>
      <fbc:geneProduct fbc:id="G_spr1460" fbc:label="spr1460" fbc:name="galE" metaid="G_spr1460">
        <annotation>
	<rdf:RDF xmlns:rdf="http://www.w3.org/1999/02/22-rdf-syntax-ns#" xmlns:bqbiol="http://biomodels.net/biology-qualifiers/">
	<rdf:Description rdf:about="#G_spr1460">
              <bqbiol:is>
	<rdf:Bag>
	<rdf:li rdf:resource="http://identifiers.org/ncbiprotein/spr1460" />
	</rdf:Bag>
	</bqbiol:is>
	
	<bqbiol:encodes>
	<rdf:Bag>
	<rdf:li rdf:resource="http://identifiers.org/kegg.reaction/R00418" />
	<rdf:li rdf:resource="http://identifiers.org/kegg.reaction/R00291" />
	</rdf:Bag>
	</bqbiol:encodes>
	</rdf:Description>
	</rdf:RDF>
	</annotation>
            </fbc:geneProduct>
      <fbc:geneProduct fbc:id="G_spr1647" fbc:label="spr1647" fbc:name="galE" metaid="G_spr1647">
        <annotation>
	<rdf:RDF xmlns:rdf="http://www.w3.org/1999/02/22-rdf-syntax-ns#" xmlns:bqbiol="http://biomodels.net/biology-qualifiers/">
	<rdf:Description rdf:about="#G_spr1647">
              <bqbiol:is>
	<rdf:Bag>
	<rdf:li rdf:resource="http://identifiers.org/ncbiprotein/spr1647" />
	</rdf:Bag>
	</bqbiol:is>
	
	<bqbiol:encodes>
	<rdf:Bag>
	<rdf:li rdf:resource="http://identifiers.org/kegg.reaction/R00418" />
	<rdf:li rdf:resource="http://identifiers.org/kegg.reaction/R00291" />
	</rdf:Bag>
	</bqbiol:encodes>
	</rdf:Description>
	</rdf:RDF>
	</annotation>
            </fbc:geneProduct>
      <fbc:geneProduct fbc:id="G_spr0065" fbc:label="spr0065" fbc:name="galM" metaid="G_spr0065">
        <annotation>
	<rdf:RDF xmlns:rdf="http://www.w3.org/1999/02/22-rdf-syntax-ns#" xmlns:bqbiol="http://biomodels.net/biology-qualifiers/">
	<rdf:Description rdf:about="#G_spr0065">
              <bqbiol:is>
	<rdf:Bag>
	<rdf:li rdf:resource="http://identifiers.org/ncbiprotein/spr0065" />
	</rdf:Bag>
	</bqbiol:is>
	
	<bqbiol:encodes>
	<rdf:Bag>
	<rdf:li rdf:resource="http://identifiers.org/kegg.reaction/R01602" />
	</rdf:Bag>
	</bqbiol:encodes>
	</rdf:Description>
	</rdf:RDF>
	</annotation>
            </fbc:geneProduct>
      <fbc:geneProduct fbc:id="G_spr1797" fbc:label="spr1797" fbc:name="rpe" metaid="G_spr1797">
        <annotation>
	<rdf:RDF xmlns:rdf="http://www.w3.org/1999/02/22-rdf-syntax-ns#" xmlns:bqbiol="http://biomodels.net/biology-qualifiers/">
	<rdf:Description rdf:about="#G_spr1797">
              <bqbiol:is>
	<rdf:Bag>
	<rdf:li rdf:resource="http://identifiers.org/ncbiprotein/spr1797" />
	</rdf:Bag>
	</bqbiol:is>
	
	<bqbiol:encodes>
	<rdf:Bag>
	<rdf:li rdf:resource="http://identifiers.org/kegg.reaction/R01529" />
	</rdf:Bag>
	</bqbiol:encodes>
	</rdf:Description>
	</rdf:RDF>
	</annotation>
            </fbc:geneProduct>
      <fbc:geneProduct fbc:id="G_spr0515" fbc:label="spr0515" fbc:name="metF" metaid="G_spr0515">
        <annotation>
	<rdf:RDF xmlns:rdf="http://www.w3.org/1999/02/22-rdf-syntax-ns#" xmlns:bqbiol="http://biomodels.net/biology-qualifiers/">
	<rdf:Description rdf:about="#G_spr0515">
              <bqbiol:is>
	<rdf:Bag>
	<rdf:li rdf:resource="http://identifiers.org/ncbiprotein/spr0515" />
	</rdf:Bag>
	</bqbiol:is>
	
	<bqbiol:encodes>
	<rdf:Bag>
	<rdf:li rdf:resource="http://identifiers.org/kegg.reaction/R01224" />
	<rdf:li rdf:resource="http://identifiers.org/kegg.reaction/R07168" />
	</rdf:Bag>
	</bqbiol:encodes>
	</rdf:Description>
	</rdf:RDF>
	</annotation>
            </fbc:geneProduct>
      <fbc:geneProduct fbc:id="G_spr1399" fbc:label="spr1399" fbc:name="aspB" metaid="G_spr1399">
        <annotation>
	<rdf:RDF xmlns:rdf="http://www.w3.org/1999/02/22-rdf-syntax-ns#" xmlns:bqbiol="http://biomodels.net/biology-qualifiers/">
	<rdf:Description rdf:about="#G_spr1399">
              <bqbiol:is>
	<rdf:Bag>
	<rdf:li rdf:resource="http://identifiers.org/ncbiprotein/spr1399" />
	</rdf:Bag>
	</bqbiol:is>
	
	<bqbiol:encodes>
	<rdf:Bag>
	<rdf:li rdf:resource="http://identifiers.org/kegg.reaction/R00694" />
	<rdf:li rdf:resource="http://identifiers.org/kegg.reaction/R00734" />
	<rdf:li rdf:resource="http://identifiers.org/kegg.reaction/R00355" />
	</rdf:Bag>
	</bqbiol:encodes>
	</rdf:Description>
	</rdf:RDF>
	</annotation>
            </fbc:geneProduct>
      <fbc:geneProduct fbc:id="G_spr1404" fbc:label="spr1404" metaid="G_spr1404">
        <annotation>
	<rdf:RDF xmlns:rdf="http://www.w3.org/1999/02/22-rdf-syntax-ns#" xmlns:bqbiol="http://biomodels.net/biology-qualifiers/">
	<rdf:Description rdf:about="#G_spr1404">
              <bqbiol:is>
	<rdf:Bag>
	<rdf:li rdf:resource="http://identifiers.org/ncbiprotein/spr1404" />
	</rdf:Bag>
	</bqbiol:is>
	
	<bqbiol:encodes>
	<rdf:Bag>
	<rdf:li rdf:resource="http://identifiers.org/kegg.reaction/R00694" />
	<rdf:li rdf:resource="http://identifiers.org/kegg.reaction/R00734" />
	<rdf:li rdf:resource="http://identifiers.org/kegg.reaction/R00355" />
	</rdf:Bag>
	</bqbiol:encodes>
	</rdf:Description>
	</rdf:RDF>
	</annotation>
            </fbc:geneProduct>
      <fbc:geneProduct fbc:id="G_spr0035" fbc:label="spr0035" fbc:name="aspC" metaid="G_spr0035">
        <annotation>
	<rdf:RDF xmlns:rdf="http://www.w3.org/1999/02/22-rdf-syntax-ns#" xmlns:bqbiol="http://biomodels.net/biology-qualifiers/">
	<rdf:Description rdf:about="#G_spr0035">
              <bqbiol:is>
	<rdf:Bag>
	<rdf:li rdf:resource="http://identifiers.org/ncbiprotein/spr0035" />
	</rdf:Bag>
	</bqbiol:is>
	
	<bqbiol:encodes>
	<rdf:Bag>
	<rdf:li rdf:resource="http://identifiers.org/kegg.reaction/R00694" />
	<rdf:li rdf:resource="http://identifiers.org/kegg.reaction/R00734" />
	<rdf:li rdf:resource="http://identifiers.org/kegg.reaction/R00355" />
	</rdf:Bag>
	</bqbiol:encodes>
	</rdf:Description>
	</rdf:RDF>
	</annotation>
            </fbc:geneProduct>
      <fbc:geneProduct fbc:id="G_spr1435" fbc:label="spr1435" fbc:name="apt" metaid="G_spr1435">
        <annotation>
	<rdf:RDF xmlns:rdf="http://www.w3.org/1999/02/22-rdf-syntax-ns#" xmlns:bqbiol="http://biomodels.net/biology-qualifiers/">
	<rdf:Description rdf:about="#G_spr1435">
              <bqbiol:is>
	<rdf:Bag>
	<rdf:li rdf:resource="http://identifiers.org/ncbiprotein/spr1435" />
	</rdf:Bag>
	</bqbiol:is>
	
	<bqbiol:encodes>
	<rdf:Bag>
	<rdf:li rdf:resource="http://identifiers.org/kegg.reaction/R00190" />
	</rdf:Bag>
	</bqbiol:encodes>
	</rdf:Description>
	</rdf:RDF>
	</annotation>
            </fbc:geneProduct>
      <fbc:geneProduct fbc:id="G_spr0758" fbc:label="spr0758" fbc:name="ilvE" metaid="G_spr0758">
        <annotation>
	<rdf:RDF xmlns:rdf="http://www.w3.org/1999/02/22-rdf-syntax-ns#" xmlns:bqbiol="http://biomodels.net/biology-qualifiers/">
	<rdf:Description rdf:about="#G_spr0758">
              <bqbiol:is>
	<rdf:Bag>
	<rdf:li rdf:resource="http://identifiers.org/ncbiprotein/spr0758" />
	</rdf:Bag>
	</bqbiol:is>
	
	<bqbiol:encodes>
	<rdf:Bag>
	<rdf:li rdf:resource="http://identifiers.org/kegg.reaction/R02199" />
	<rdf:li rdf:resource="http://identifiers.org/kegg.reaction/R01090" />
	<rdf:li rdf:resource="http://identifiers.org/kegg.reaction/R01214" />
	</rdf:Bag>
	</bqbiol:encodes>
	</rdf:Description>
	</rdf:RDF>
	</annotation>
            </fbc:geneProduct>
      <fbc:geneProduct fbc:id="G_spr0655" fbc:label="spr0655" fbc:name="upp" metaid="G_spr0655">
        <annotation>
	<rdf:RDF xmlns:rdf="http://www.w3.org/1999/02/22-rdf-syntax-ns#" xmlns:bqbiol="http://biomodels.net/biology-qualifiers/">
	<rdf:Description rdf:about="#G_spr0655">
              <bqbiol:is>
	<rdf:Bag>
	<rdf:li rdf:resource="http://identifiers.org/ncbiprotein/spr0655" />
	</rdf:Bag>
	</bqbiol:is>
	
	<bqbiol:encodes>
	<rdf:Bag>
	<rdf:li rdf:resource="http://identifiers.org/kegg.reaction/R00966" />
	</rdf:Bag>
	</bqbiol:encodes>
	</rdf:Description>
	</rdf:RDF>
	</annotation>
            </fbc:geneProduct>
      <fbc:geneProduct fbc:id="G_spr1156" fbc:label="spr1156" fbc:name="pyrR" metaid="G_spr1156">
        <annotation>
	<rdf:RDF xmlns:rdf="http://www.w3.org/1999/02/22-rdf-syntax-ns#" xmlns:bqbiol="http://biomodels.net/biology-qualifiers/">
	<rdf:Description rdf:about="#G_spr1156">
              <bqbiol:is>
	<rdf:Bag>
	<rdf:li rdf:resource="http://identifiers.org/ncbiprotein/spr1156" />
	</rdf:Bag>
	</bqbiol:is>
	
	<bqbiol:encodes>
	<rdf:Bag>
	<rdf:li rdf:resource="http://identifiers.org/kegg.reaction/R00966" />
	</rdf:Bag>
	</bqbiol:encodes>
	</rdf:Description>
	</rdf:RDF>
	</annotation>
            </fbc:geneProduct>
      <fbc:geneProduct fbc:id="G_spr1808" fbc:label="spr1808" fbc:name="aspC" metaid="G_spr1808">
        <annotation>
	<rdf:RDF xmlns:rdf="http://www.w3.org/1999/02/22-rdf-syntax-ns#" xmlns:bqbiol="http://biomodels.net/biology-qualifiers/">
	<rdf:Description rdf:about="#G_spr1808">
              <bqbiol:is>
	<rdf:Bag>
	<rdf:li rdf:resource="http://identifiers.org/ncbiprotein/spr1808" />
	</rdf:Bag>
	</bqbiol:is>
	
	<bqbiol:encodes>
	<rdf:Bag>
	<rdf:li rdf:resource="http://identifiers.org/kegg.reaction/R00258" />
	</rdf:Bag>
	</bqbiol:encodes>
	</rdf:Description>
	</rdf:RDF>
	</annotation>
            </fbc:geneProduct>
      <fbc:geneProduct fbc:id="G_spr0068" fbc:label="spr0068" metaid="G_spr0068">
        <annotation>
	<rdf:RDF xmlns:rdf="http://www.w3.org/1999/02/22-rdf-syntax-ns#" xmlns:bqbiol="http://biomodels.net/biology-qualifiers/">
	<rdf:Description rdf:about="#G_spr0068">
              <bqbiol:is>
	<rdf:Bag>
	<rdf:li rdf:resource="http://identifiers.org/ncbiprotein/spr0068" />
	</rdf:Bag>
	</bqbiol:is>
	
	<bqbiol:encodes>
	<rdf:Bag>
	<rdf:li rdf:resource="http://identifiers.org/kegg.reaction/R01876" />
	</rdf:Bag>
	</bqbiol:encodes>
	</rdf:Description>
	</rdf:RDF>
	</annotation>
            </fbc:geneProduct>
      <fbc:geneProduct fbc:id="G_spr0603" fbc:label="spr0603" fbc:name="murD" metaid="G_spr0603">
        <annotation>
	<rdf:RDF xmlns:rdf="http://www.w3.org/1999/02/22-rdf-syntax-ns#" xmlns:bqbiol="http://biomodels.net/biology-qualifiers/">
	<rdf:Description rdf:about="#G_spr0603">
              <bqbiol:is>
	<rdf:Bag>
	<rdf:li rdf:resource="http://identifiers.org/ncbiprotein/spr0603" />
	</rdf:Bag>
	</bqbiol:is>
	
	<bqbiol:encodes>
	<rdf:Bag>
	<rdf:li rdf:resource="http://identifiers.org/kegg.reaction/R02783" />
	</rdf:Bag>
	</bqbiol:encodes>
	</rdf:Description>
	</rdf:RDF>
	</annotation>
            </fbc:geneProduct>
      <fbc:geneProduct fbc:id="G_spr1373" fbc:label="spr1373" fbc:name="murC" metaid="G_spr1373">
        <annotation>
	<rdf:RDF xmlns:rdf="http://www.w3.org/1999/02/22-rdf-syntax-ns#" xmlns:bqbiol="http://biomodels.net/biology-qualifiers/">
	<rdf:Description rdf:about="#G_spr1373">
              <bqbiol:is>
	<rdf:Bag>
	<rdf:li rdf:resource="http://identifiers.org/ncbiprotein/spr1373" />
	</rdf:Bag>
	</bqbiol:is>
	
	<bqbiol:encodes>
	<rdf:Bag>
	<rdf:li rdf:resource="http://identifiers.org/kegg.reaction/R03193" />
	</rdf:Bag>
	</bqbiol:encodes>
	</rdf:Description>
	</rdf:RDF>
	</annotation>
            </fbc:geneProduct>
      <fbc:geneProduct fbc:id="G_spr1384" fbc:label="spr1384" fbc:name="murE" metaid="G_spr1384">
        <annotation>
	<rdf:RDF xmlns:rdf="http://www.w3.org/1999/02/22-rdf-syntax-ns#" xmlns:bqbiol="http://biomodels.net/biology-qualifiers/">
	<rdf:Description rdf:about="#G_spr1384">
              <bqbiol:is>
	<rdf:Bag>
	<rdf:li rdf:resource="http://identifiers.org/ncbiprotein/spr1384" />
	</rdf:Bag>
	</bqbiol:is>
	
	<bqbiol:encodes>
	<rdf:Bag>
	<rdf:li rdf:resource="http://identifiers.org/kegg.reaction/R02786" />
	</rdf:Bag>
	</bqbiol:encodes>
	</rdf:Description>
	</rdf:RDF>
	</annotation>
            </fbc:geneProduct>
      <fbc:geneProduct fbc:id="G_spr0045" fbc:label="spr0045" fbc:name="purC" metaid="G_spr0045">
        <annotation>
	<rdf:RDF xmlns:rdf="http://www.w3.org/1999/02/22-rdf-syntax-ns#" xmlns:bqbiol="http://biomodels.net/biology-qualifiers/">
	<rdf:Description rdf:about="#G_spr0045">
              <bqbiol:is>
	<rdf:Bag>
	<rdf:li rdf:resource="http://identifiers.org/ncbiprotein/spr0045" />
	</rdf:Bag>
	</bqbiol:is>
	
	<bqbiol:encodes>
	<rdf:Bag>
	<rdf:li rdf:resource="http://identifiers.org/kegg.reaction/R04591" />
	</rdf:Bag>
	</bqbiol:encodes>
	</rdf:Description>
	</rdf:RDF>
	</annotation>
            </fbc:geneProduct>
      <fbc:geneProduct fbc:id="G_spr1110" fbc:label="spr1110" fbc:name="dfp-C-terminus" metaid="G_spr1110">
        <annotation>
	<rdf:RDF xmlns:rdf="http://www.w3.org/1999/02/22-rdf-syntax-ns#" xmlns:bqbiol="http://biomodels.net/biology-qualifiers/">
	<rdf:Description rdf:about="#G_spr1110">
              <bqbiol:is>
	<rdf:Bag>
	<rdf:li rdf:resource="http://identifiers.org/ncbiprotein/spr1110" />
	</rdf:Bag>
	</bqbiol:is>
	
	<bqbiol:encodes>
	<rdf:Bag>
	<rdf:li rdf:resource="http://identifiers.org/kegg.reaction/R03269" />
	<rdf:li rdf:resource="http://identifiers.org/kegg.reaction/R04231" />
	<rdf:li rdf:resource="http://identifiers.org/kegg.reaction/R04230" />
	</rdf:Bag>
	</bqbiol:encodes>
	</rdf:Description>
	</rdf:RDF>
	</annotation>
            </fbc:geneProduct>
      <fbc:geneProduct fbc:id="G_spr1515" fbc:label="spr1515" fbc:name="ddl" metaid="G_spr1515">
        <annotation>
	<rdf:RDF xmlns:rdf="http://www.w3.org/1999/02/22-rdf-syntax-ns#" xmlns:bqbiol="http://biomodels.net/biology-qualifiers/">
	<rdf:Description rdf:about="#G_spr1515">
              <bqbiol:is>
	<rdf:Bag>
	<rdf:li rdf:resource="http://identifiers.org/ncbiprotein/spr1515" />
	</rdf:Bag>
	</bqbiol:is>
	
	<bqbiol:encodes>
	<rdf:Bag>
	<rdf:li rdf:resource="http://identifiers.org/kegg.reaction/R01150" />
	</rdf:Bag>
	</bqbiol:encodes>
	</rdf:Description>
	</rdf:RDF>
	</annotation>
            </fbc:geneProduct>
      <fbc:geneProduct fbc:id="G_spr1234" fbc:label="spr1234" fbc:name="aroE" metaid="G_spr1234">
        <annotation>
	<rdf:RDF xmlns:rdf="http://www.w3.org/1999/02/22-rdf-syntax-ns#" xmlns:bqbiol="http://biomodels.net/biology-qualifiers/">
	<rdf:Description rdf:about="#G_spr1234">
              <bqbiol:is>
	<rdf:Bag>
	<rdf:li rdf:resource="http://identifiers.org/ncbiprotein/spr1234" />
	</rdf:Bag>
	</bqbiol:is>
	
	<bqbiol:encodes>
	<rdf:Bag>
	<rdf:li rdf:resource="http://identifiers.org/kegg.reaction/R02413" />
	</rdf:Bag>
	</bqbiol:encodes>
	</rdf:Description>
	</rdf:RDF>
	</annotation>
            </fbc:geneProduct>
      <fbc:geneProduct fbc:id="G_spr1732" fbc:label="spr1732" metaid="G_spr1732">
        <annotation>
	<rdf:RDF xmlns:rdf="http://www.w3.org/1999/02/22-rdf-syntax-ns#" xmlns:bqbiol="http://biomodels.net/biology-qualifiers/">
	<rdf:Description rdf:about="#G_spr1732">
              <bqbiol:is>
	<rdf:Bag>
	<rdf:li rdf:resource="http://identifiers.org/ncbiprotein/spr1732" />
	</rdf:Bag>
	</bqbiol:is>
	
	<bqbiol:encodes>
	<rdf:Bag>
	<rdf:li rdf:resource="http://identifiers.org/kegg.reaction/R02239" />
	</rdf:Bag>
	</bqbiol:encodes>
	</rdf:Description>
	</rdf:RDF>
	</annotation>
            </fbc:geneProduct>
      <fbc:geneProduct fbc:id="G_spr0434" fbc:label="spr0434" metaid="G_spr0434">
        <annotation>
	<rdf:RDF xmlns:rdf="http://www.w3.org/1999/02/22-rdf-syntax-ns#" xmlns:bqbiol="http://biomodels.net/biology-qualifiers/">
	<rdf:Description rdf:about="#G_spr0434">
              <bqbiol:is>
	<rdf:Bag>
	<rdf:li rdf:resource="http://identifiers.org/ncbiprotein/spr0434" />
	</rdf:Bag>
	</bqbiol:is>
	
	<bqbiol:encodes>
	<rdf:Bag>
	<rdf:li rdf:resource="http://identifiers.org/kegg.reaction/R02239" />
	</rdf:Bag>
	</bqbiol:encodes>
	</rdf:Description>
	</rdf:RDF>
	</annotation>
            </fbc:geneProduct>
      <fbc:geneProduct fbc:id="G_spr1057" fbc:label="spr1057" metaid="G_spr1057">
        <annotation>
	<rdf:RDF xmlns:rdf="http://www.w3.org/1999/02/22-rdf-syntax-ns#" xmlns:bqbiol="http://biomodels.net/biology-qualifiers/">
	<rdf:Description rdf:about="#G_spr1057">
              <bqbiol:is>
	<rdf:Bag>
	<rdf:li rdf:resource="http://identifiers.org/ncbiprotein/spr1057" />
	</rdf:Bag>
	</bqbiol:is>
	
	<bqbiol:encodes>
	<rdf:Bag>
	<rdf:li rdf:resource="http://identifiers.org/kegg.reaction/R00511" />
	<rdf:li rdf:resource="http://identifiers.org/kegg.reaction/R02102" />
	<rdf:li rdf:resource="http://identifiers.org/kegg.reaction/R03346" />
	<rdf:li rdf:resource="http://identifiers.org/kegg.reaction/R02719" />
	<rdf:li rdf:resource="http://identifiers.org/kegg.reaction/R00183" />
	<rdf:li rdf:resource="http://identifiers.org/kegg.reaction/R01227" />
	<rdf:li rdf:resource="http://identifiers.org/kegg.reaction/R01664" />
	<rdf:li rdf:resource="http://identifiers.org/kegg.reaction/R02323" />
	<rdf:li rdf:resource="http://identifiers.org/kegg.reaction/R00963" />
	<rdf:li rdf:resource="http://identifiers.org/kegg.reaction/R01126" />
	</rdf:Bag>
	</bqbiol:encodes>
	</rdf:Description>
	</rdf:RDF>
	</annotation>
            </fbc:geneProduct>
      <fbc:geneProduct fbc:id="G_spr0095" fbc:label="spr0095" fbc:name="sdaB" metaid="G_spr0095">
        <annotation>
	<rdf:RDF xmlns:rdf="http://www.w3.org/1999/02/22-rdf-syntax-ns#" xmlns:bqbiol="http://biomodels.net/biology-qualifiers/">
	<rdf:Description rdf:about="#G_spr0095">
              <bqbiol:is>
	<rdf:Bag>
	<rdf:li rdf:resource="http://identifiers.org/ncbiprotein/spr0095" />
	</rdf:Bag>
	</bqbiol:is>
	
	<bqbiol:encodes>
	<rdf:Bag>
	<rdf:li rdf:resource="http://identifiers.org/kegg.reaction/R00220" />
	<rdf:li rdf:resource="http://identifiers.org/kegg.reaction/R00590" />
	<rdf:li rdf:resource="http://identifiers.org/kegg.reaction/R08698" />
	</rdf:Bag>
	</bqbiol:encodes>
	</rdf:Description>
	</rdf:RDF>
	</annotation>
            </fbc:geneProduct>
      <fbc:geneProduct fbc:id="G_spr0094" fbc:label="spr0094" fbc:name="sdaA" metaid="G_spr0094">
        <annotation>
	<rdf:RDF xmlns:rdf="http://www.w3.org/1999/02/22-rdf-syntax-ns#" xmlns:bqbiol="http://biomodels.net/biology-qualifiers/">
	<rdf:Description rdf:about="#G_spr0094">
              <bqbiol:is>
	<rdf:Bag>
	<rdf:li rdf:resource="http://identifiers.org/ncbiprotein/spr0094" />
	</rdf:Bag>
	</bqbiol:is>
	
	<bqbiol:encodes>
	<rdf:Bag>
	<rdf:li rdf:resource="http://identifiers.org/kegg.reaction/R00220" />
	<rdf:li rdf:resource="http://identifiers.org/kegg.reaction/R00590" />
	<rdf:li rdf:resource="http://identifiers.org/kegg.reaction/R08698" />
	</rdf:Bag>
	</bqbiol:encodes>
	</rdf:Description>
	</rdf:RDF>
	</annotation>
            </fbc:geneProduct>
      <fbc:geneProduct fbc:id="G_spr0410" fbc:label="spr0410" metaid="G_spr0410">
        <annotation>
	<rdf:RDF xmlns:rdf="http://www.w3.org/1999/02/22-rdf-syntax-ns#" xmlns:bqbiol="http://biomodels.net/biology-qualifiers/">
	<rdf:Description rdf:about="#G_spr0410">
              <bqbiol:is>
	<rdf:Bag>
	<rdf:li rdf:resource="http://identifiers.org/ncbiprotein/spr0410" />
	</rdf:Bag>
	</bqbiol:is>
	
	<bqbiol:encodes>
	<rdf:Bag>
	<rdf:li rdf:resource="http://identifiers.org/kegg.reaction/R00220" />
	</rdf:Bag>
	</bqbiol:encodes>
	</rdf:Description>
	</rdf:RDF>
	</annotation>
            </fbc:geneProduct>
      <fbc:geneProduct fbc:id="G_spr0404" fbc:label="spr0404" metaid="G_spr0404">
        <annotation>
	<rdf:RDF xmlns:rdf="http://www.w3.org/1999/02/22-rdf-syntax-ns#" xmlns:bqbiol="http://biomodels.net/biology-qualifiers/">
	<rdf:Description rdf:about="#G_spr0404">
              <bqbiol:is>
	<rdf:Bag>
	<rdf:li rdf:resource="http://identifiers.org/ncbiprotein/spr0404" />
	</rdf:Bag>
	</bqbiol:is>
	
	<bqbiol:encodes>
	<rdf:Bag>
	<rdf:li rdf:resource="http://identifiers.org/kegg.reaction/R00220" />
	</rdf:Bag>
	</bqbiol:encodes>
	</rdf:Description>
	</rdf:RDF>
	</annotation>
            </fbc:geneProduct>
      <fbc:geneProduct fbc:id="G_spr0406" fbc:label="spr0406" fbc:name="ilvA" metaid="G_spr0406">
        <annotation>
	<rdf:RDF xmlns:rdf="http://www.w3.org/1999/02/22-rdf-syntax-ns#" xmlns:bqbiol="http://biomodels.net/biology-qualifiers/">
	<rdf:Description rdf:about="#G_spr0406">
              <bqbiol:is>
	<rdf:Bag>
	<rdf:li rdf:resource="http://identifiers.org/ncbiprotein/spr0406" />
	</rdf:Bag>
	</bqbiol:is>
	
	<bqbiol:encodes>
	<rdf:Bag>
	<rdf:li rdf:resource="http://identifiers.org/kegg.reaction/R00220" />
	<rdf:li rdf:resource="http://identifiers.org/kegg.reaction/R00996" />
	</rdf:Bag>
	</bqbiol:encodes>
	</rdf:Description>
	</rdf:RDF>
	</annotation>
            </fbc:geneProduct>
      <fbc:geneProduct fbc:id="G_spr0218" fbc:label="spr0218" metaid="G_spr0218">
        <annotation>
	<rdf:RDF xmlns:rdf="http://www.w3.org/1999/02/22-rdf-syntax-ns#" xmlns:bqbiol="http://biomodels.net/biology-qualifiers/">
	<rdf:Description rdf:about="#G_spr0218">
              <bqbiol:is>
	<rdf:Bag>
	<rdf:li rdf:resource="http://identifiers.org/ncbiprotein/spr0218" />
	</rdf:Bag>
	</bqbiol:is>
	
	<bqbiol:encodes>
	<rdf:Bag>
	<rdf:li rdf:resource="http://identifiers.org/kegg.reaction/R00844" />
	<rdf:li rdf:resource="http://identifiers.org/kegg.reaction/R00842" />
	</rdf:Bag>
	</bqbiol:encodes>
	</rdf:Description>
	</rdf:RDF>
	</annotation>
            </fbc:geneProduct>
      <fbc:geneProduct fbc:id="G_spr1902" fbc:label="spr1902" fbc:name="gpsA" metaid="G_spr1902">
        <annotation>
	<rdf:RDF xmlns:rdf="http://www.w3.org/1999/02/22-rdf-syntax-ns#" xmlns:bqbiol="http://biomodels.net/biology-qualifiers/">
	<rdf:Description rdf:about="#G_spr1902">
              <bqbiol:is>
	<rdf:Bag>
	<rdf:li rdf:resource="http://identifiers.org/ncbiprotein/spr1902" />
	</rdf:Bag>
	</bqbiol:is>
	
	<bqbiol:encodes>
	<rdf:Bag>
	<rdf:li rdf:resource="http://identifiers.org/kegg.reaction/R00844" />
	<rdf:li rdf:resource="http://identifiers.org/kegg.reaction/R00842" />
	</rdf:Bag>
	</bqbiol:encodes>
	</rdf:Description>
	</rdf:RDF>
	</annotation>
            </fbc:geneProduct>
      <fbc:geneProduct fbc:id="G_spr1867" fbc:label="spr1867" fbc:name="nagA" metaid="G_spr1867">
        <annotation>
	<rdf:RDF xmlns:rdf="http://www.w3.org/1999/02/22-rdf-syntax-ns#" xmlns:bqbiol="http://biomodels.net/biology-qualifiers/">
	<rdf:Description rdf:about="#G_spr1867">
              <bqbiol:is>
	<rdf:Bag>
	<rdf:li rdf:resource="http://identifiers.org/ncbiprotein/spr1867" />
	</rdf:Bag>
	</bqbiol:is>
	
	<bqbiol:encodes>
	<rdf:Bag>
	<rdf:li rdf:resource="http://identifiers.org/kegg.reaction/R02059" />
	</rdf:Bag>
	</bqbiol:encodes>
	</rdf:Description>
	</rdf:RDF>
	</annotation>
            </fbc:geneProduct>
      <fbc:geneProduct fbc:id="G_spr1219" fbc:label="spr1219" fbc:name="hom" metaid="G_spr1219">
        <annotation>
	<rdf:RDF xmlns:rdf="http://www.w3.org/1999/02/22-rdf-syntax-ns#" xmlns:bqbiol="http://biomodels.net/biology-qualifiers/">
	<rdf:Description rdf:about="#G_spr1219">
              <bqbiol:is>
	<rdf:Bag>
	<rdf:li rdf:resource="http://identifiers.org/ncbiprotein/spr1219" />
	</rdf:Bag>
	</bqbiol:is>
	
	<bqbiol:encodes>
	<rdf:Bag>
	<rdf:li rdf:resource="http://identifiers.org/kegg.reaction/R01773" />
	<rdf:li rdf:resource="http://identifiers.org/kegg.reaction/R01775" />
	</rdf:Bag>
	</bqbiol:encodes>
	</rdf:Description>
	</rdf:RDF>
	</annotation>
            </fbc:geneProduct>
      <fbc:geneProduct fbc:id="G_spr1866" fbc:label="spr1866" fbc:name="adh" metaid="G_spr1866">
        <annotation>
	<rdf:RDF xmlns:rdf="http://www.w3.org/1999/02/22-rdf-syntax-ns#" xmlns:bqbiol="http://biomodels.net/biology-qualifiers/">
	<rdf:Description rdf:about="#G_spr1866">
              <bqbiol:is>
	<rdf:Bag>
	<rdf:li rdf:resource="http://identifiers.org/ncbiprotein/spr1866" />
	</rdf:Bag>
	</bqbiol:is>
	
	<bqbiol:encodes>
	<rdf:Bag>
	<rdf:li rdf:resource="http://identifiers.org/kegg.reaction/R00754" />
	</rdf:Bag>
	</bqbiol:encodes>
	</rdf:Description>
	</rdf:RDF>
	</annotation>
            </fbc:geneProduct>
      <fbc:geneProduct fbc:id="G_spr0262" fbc:label="spr0262" fbc:name="adhP" metaid="G_spr0262">
        <annotation>
	<rdf:RDF xmlns:rdf="http://www.w3.org/1999/02/22-rdf-syntax-ns#" xmlns:bqbiol="http://biomodels.net/biology-qualifiers/">
	<rdf:Description rdf:about="#G_spr0262">
              <bqbiol:is>
	<rdf:Bag>
	<rdf:li rdf:resource="http://identifiers.org/ncbiprotein/spr0262" />
	</rdf:Bag>
	</bqbiol:is>
	
	<bqbiol:encodes>
	<rdf:Bag>
	<rdf:li rdf:resource="http://identifiers.org/kegg.reaction/R00754" />
	</rdf:Bag>
	</bqbiol:encodes>
	</rdf:Description>
	</rdf:RDF>
	</annotation>
            </fbc:geneProduct>
      <fbc:geneProduct fbc:id="G_spr1963" fbc:label="spr1963" fbc:name="adh2" metaid="G_spr1963">
        <annotation>
	<rdf:RDF xmlns:rdf="http://www.w3.org/1999/02/22-rdf-syntax-ns#" xmlns:bqbiol="http://biomodels.net/biology-qualifiers/">
	<rdf:Description rdf:about="#G_spr1963">
              <bqbiol:is>
	<rdf:Bag>
	<rdf:li rdf:resource="http://identifiers.org/ncbiprotein/spr1963" />
	</rdf:Bag>
	</bqbiol:is>
	
	<bqbiol:encodes>
	<rdf:Bag>
	<rdf:li rdf:resource="http://identifiers.org/kegg.reaction/R00754" />
	</rdf:Bag>
	</bqbiol:encodes>
	</rdf:Description>
	</rdf:RDF>
	</annotation>
            </fbc:geneProduct>
      <fbc:geneProduct fbc:id="G_spr1670" fbc:label="spr1670" fbc:name="adhB" metaid="G_spr1670">
        <annotation>
	<rdf:RDF xmlns:rdf="http://www.w3.org/1999/02/22-rdf-syntax-ns#" xmlns:bqbiol="http://biomodels.net/biology-qualifiers/">
	<rdf:Description rdf:about="#G_spr1670">
              <bqbiol:is>
	<rdf:Bag>
	<rdf:li rdf:resource="http://identifiers.org/ncbiprotein/spr1670" />
	</rdf:Bag>
	</bqbiol:is>
	
	<bqbiol:encodes>
	<rdf:Bag>
	<rdf:li rdf:resource="http://identifiers.org/kegg.reaction/R00754" />
	</rdf:Bag>
	</bqbiol:encodes>
	</rdf:Description>
	</rdf:RDF>
	</annotation>
            </fbc:geneProduct>
      <fbc:geneProduct fbc:id="G_spr1181" fbc:label="spr1181" fbc:name="gdhA" metaid="G_spr1181">
        <annotation>
	<rdf:RDF xmlns:rdf="http://www.w3.org/1999/02/22-rdf-syntax-ns#" xmlns:bqbiol="http://biomodels.net/biology-qualifiers/">
	<rdf:Description rdf:about="#G_spr1181">
              <bqbiol:is>
	<rdf:Bag>
	<rdf:li rdf:resource="http://identifiers.org/ncbiprotein/spr1181" />
	</rdf:Bag>
	</bqbiol:is>
	
	<bqbiol:encodes>
	<rdf:Bag>
	<rdf:li rdf:resource="http://identifiers.org/kegg.reaction/R00248" />
	</rdf:Bag>
	</bqbiol:encodes>
	</rdf:Description>
	</rdf:RDF>
	</annotation>
            </fbc:geneProduct>
      <fbc:geneProduct fbc:id="G_spr1906" fbc:label="spr1906" fbc:name="hipO" metaid="G_spr1906">
        <annotation>
	<rdf:RDF xmlns:rdf="http://www.w3.org/1999/02/22-rdf-syntax-ns#" xmlns:bqbiol="http://biomodels.net/biology-qualifiers/">
	<rdf:Description rdf:about="#G_spr1906">
              <bqbiol:is>
	<rdf:Bag>
	<rdf:li rdf:resource="http://identifiers.org/ncbiprotein/spr1906" />
	</rdf:Bag>
	</bqbiol:is>
	
	<bqbiol:encodes>
	<rdf:Bag>
	<rdf:li rdf:resource="http://identifiers.org/kegg.reaction/R02733" />
	</rdf:Bag>
	</bqbiol:encodes>
	</rdf:Description>
	</rdf:RDF>
	</annotation>
            </fbc:geneProduct>
      <fbc:geneProduct fbc:id="G_spr1007" fbc:label="spr1007" fbc:name="pta" metaid="G_spr1007">
        <annotation>
	<rdf:RDF xmlns:rdf="http://www.w3.org/1999/02/22-rdf-syntax-ns#" xmlns:bqbiol="http://biomodels.net/biology-qualifiers/">
	<rdf:Description rdf:about="#G_spr1007">
              <bqbiol:is>
	<rdf:Bag>
	<rdf:li rdf:resource="http://identifiers.org/ncbiprotein/spr1007" />
	</rdf:Bag>
	</bqbiol:is>
	
	<bqbiol:encodes>
	<rdf:Bag>
	<rdf:li rdf:resource="http://identifiers.org/kegg.reaction/R00921" />
	<rdf:li rdf:resource="http://identifiers.org/kegg.reaction/R00230" />
	</rdf:Bag>
	</bqbiol:encodes>
	</rdf:Description>
	</rdf:RDF>
	</annotation>
            </fbc:geneProduct>
      <fbc:geneProduct fbc:id="G_spr0441" fbc:label="spr0441" fbc:name="pgk" metaid="G_spr0441">
        <annotation>
	<rdf:RDF xmlns:rdf="http://www.w3.org/1999/02/22-rdf-syntax-ns#" xmlns:bqbiol="http://biomodels.net/biology-qualifiers/">
	<rdf:Description rdf:about="#G_spr0441">
              <bqbiol:is>
	<rdf:Bag>
	<rdf:li rdf:resource="http://identifiers.org/ncbiprotein/spr0441" />
	</rdf:Bag>
	</bqbiol:is>
	
	<bqbiol:encodes>
	<rdf:Bag>
	<rdf:li rdf:resource="http://identifiers.org/kegg.reaction/R01512" />
	</rdf:Bag>
	</bqbiol:encodes>
	</rdf:Description>
	</rdf:RDF>
	</annotation>
            </fbc:geneProduct>
      <fbc:geneProduct fbc:id="G_spr0374" fbc:label="spr0374" fbc:name="lysC" metaid="G_spr0374">
        <annotation>
	<rdf:RDF xmlns:rdf="http://www.w3.org/1999/02/22-rdf-syntax-ns#" xmlns:bqbiol="http://biomodels.net/biology-qualifiers/">
	<rdf:Description rdf:about="#G_spr0374">
              <bqbiol:is>
	<rdf:Bag>
	<rdf:li rdf:resource="http://identifiers.org/ncbiprotein/spr0374" />
	</rdf:Bag>
	</bqbiol:is>
	
	<bqbiol:encodes>
	<rdf:Bag>
	<rdf:li rdf:resource="http://identifiers.org/kegg.reaction/R00480" />
	</rdf:Bag>
	</bqbiol:encodes>
	</rdf:Description>
	</rdf:RDF>
	</annotation>
            </fbc:geneProduct>
      <fbc:geneProduct fbc:id="G_spr1854" fbc:label="spr1854" fbc:name="ackA" metaid="G_spr1854">
        <annotation>
	<rdf:RDF xmlns:rdf="http://www.w3.org/1999/02/22-rdf-syntax-ns#" xmlns:bqbiol="http://biomodels.net/biology-qualifiers/">
	<rdf:Description rdf:about="#G_spr1854">
              <bqbiol:is>
	<rdf:Bag>
	<rdf:li rdf:resource="http://identifiers.org/ncbiprotein/spr1854" />
	</rdf:Bag>
	</bqbiol:is>
	
	<bqbiol:encodes>
	<rdf:Bag>
	<rdf:li rdf:resource="http://identifiers.org/kegg.reaction/R00315" />
	</rdf:Bag>
	</bqbiol:encodes>
	</rdf:Description>
	</rdf:RDF>
	</annotation>
            </fbc:geneProduct>
      <fbc:geneProduct fbc:id="G_spr1958" fbc:label="spr1958" fbc:name="arcC" metaid="G_spr1958">
        <annotation>
	<rdf:RDF xmlns:rdf="http://www.w3.org/1999/02/22-rdf-syntax-ns#" xmlns:bqbiol="http://biomodels.net/biology-qualifiers/">
	<rdf:Description rdf:about="#G_spr1958">
              <bqbiol:is>
	<rdf:Bag>
	<rdf:li rdf:resource="http://identifiers.org/ncbiprotein/spr1958" />
	</rdf:Bag>
	</bqbiol:is>
	
	<bqbiol:encodes>
	<rdf:Bag>
	<rdf:li rdf:resource="http://identifiers.org/kegg.reaction/R00150" />
	</rdf:Bag>
	</bqbiol:encodes>
	</rdf:Description>
	</rdf:RDF>
	</annotation>
            </fbc:geneProduct>
      <fbc:geneProduct fbc:id="G_spr1414" fbc:label="spr1414" fbc:name="dapB" metaid="G_spr1414">
        <annotation>
	<rdf:RDF xmlns:rdf="http://www.w3.org/1999/02/22-rdf-syntax-ns#" xmlns:bqbiol="http://biomodels.net/biology-qualifiers/">
	<rdf:Description rdf:about="#G_spr1414">
              <bqbiol:is>
	<rdf:Bag>
	<rdf:li rdf:resource="http://identifiers.org/ncbiprotein/spr1414" />
	</rdf:Bag>
	</bqbiol:is>
	
	<bqbiol:encodes>
	<rdf:Bag>
	<rdf:li rdf:resource="http://identifiers.org/kegg.reaction/R04199" />
	<rdf:li rdf:resource="http://identifiers.org/kegg.reaction/R04198" />
	</rdf:Bag>
	</bqbiol:encodes>
	</rdf:Description>
	</rdf:RDF>
	</annotation>
            </fbc:geneProduct>
      <fbc:geneProduct fbc:id="G_spr1229" fbc:label="spr1229" fbc:name="aroA" metaid="G_spr1229">
        <annotation>
	<rdf:RDF xmlns:rdf="http://www.w3.org/1999/02/22-rdf-syntax-ns#" xmlns:bqbiol="http://biomodels.net/biology-qualifiers/">
	<rdf:Description rdf:about="#G_spr1229">
              <bqbiol:is>
	<rdf:Bag>
	<rdf:li rdf:resource="http://identifiers.org/ncbiprotein/spr1229" />
	</rdf:Bag>
	</bqbiol:is>
	
	<bqbiol:encodes>
	<rdf:Bag>
	<rdf:li rdf:resource="http://identifiers.org/kegg.reaction/R01728" />
	<rdf:li rdf:resource="http://identifiers.org/kegg.reaction/R03460" />
	</rdf:Bag>
	</bqbiol:encodes>
	</rdf:Description>
	</rdf:RDF>
	</annotation>
            </fbc:geneProduct>
      <fbc:geneProduct fbc:id="G_spr1231" fbc:label="spr1231" fbc:name="tyrA" metaid="G_spr1231">
        <annotation>
	<rdf:RDF xmlns:rdf="http://www.w3.org/1999/02/22-rdf-syntax-ns#" xmlns:bqbiol="http://biomodels.net/biology-qualifiers/">
	<rdf:Description rdf:about="#G_spr1231">
              <bqbiol:is>
	<rdf:Bag>
	<rdf:li rdf:resource="http://identifiers.org/ncbiprotein/spr1231" />
	</rdf:Bag>
	</bqbiol:is>
	
	<bqbiol:encodes>
	<rdf:Bag>
	<rdf:li rdf:resource="http://identifiers.org/kegg.reaction/R01728" />
	</rdf:Bag>
	</bqbiol:encodes>
	</rdf:Description>
	</rdf:RDF>
	</annotation>
            </fbc:geneProduct>
      <fbc:geneProduct fbc:id="G_spr0866" fbc:label="spr0866" fbc:name="pyrD" metaid="G_spr0866">
        <annotation>
	<rdf:RDF xmlns:rdf="http://www.w3.org/1999/02/22-rdf-syntax-ns#" xmlns:bqbiol="http://biomodels.net/biology-qualifiers/">
	<rdf:Description rdf:about="#G_spr0866">
              <bqbiol:is>
	<rdf:Bag>
	<rdf:li rdf:resource="http://identifiers.org/ncbiprotein/spr0866" />
	</rdf:Bag>
	</bqbiol:is>
	
	<bqbiol:encodes>
	<rdf:Bag>
	<rdf:li rdf:resource="http://identifiers.org/kegg.reaction/R01869" />
	<rdf:li rdf:resource="http://identifiers.org/kegg.reaction/R01867" />
	</rdf:Bag>
	</bqbiol:encodes>
	</rdf:Description>
	</rdf:RDF>
	</annotation>
            </fbc:geneProduct>
      <fbc:geneProduct fbc:id="G_spr1189" fbc:label="spr1189" metaid="G_spr1189">
        <annotation>
	<rdf:RDF xmlns:rdf="http://www.w3.org/1999/02/22-rdf-syntax-ns#" xmlns:bqbiol="http://biomodels.net/biology-qualifiers/">
	<rdf:Description rdf:about="#G_spr1189">
              <bqbiol:is>
	<rdf:Bag>
	<rdf:li rdf:resource="http://identifiers.org/ncbiprotein/spr1189" />
	</rdf:Bag>
	</bqbiol:is>
	
	<bqbiol:encodes>
	<rdf:Bag>
	<rdf:li rdf:resource="http://identifiers.org/kegg.reaction/R02029" />
	</rdf:Bag>
	</bqbiol:encodes>
	</rdf:Description>
	</rdf:RDF>
	</annotation>
            </fbc:geneProduct>
      <fbc:geneProduct fbc:id="G_spr1456" fbc:label="spr1456" fbc:name="cmk" metaid="G_spr1456">
        <annotation>
	<rdf:RDF xmlns:rdf="http://www.w3.org/1999/02/22-rdf-syntax-ns#" xmlns:bqbiol="http://biomodels.net/biology-qualifiers/">
	<rdf:Description rdf:about="#G_spr1456">
              <bqbiol:is>
	<rdf:Bag>
	<rdf:li rdf:resource="http://identifiers.org/ncbiprotein/spr1456" />
	</rdf:Bag>
	</bqbiol:is>
	
	<bqbiol:encodes>
	<rdf:Bag>
	<rdf:li rdf:resource="http://identifiers.org/kegg.reaction/R01665" />
	<rdf:li rdf:resource="http://identifiers.org/kegg.reaction/R00512" />
	</rdf:Bag>
	</bqbiol:encodes>
	</rdf:Description>
	</rdf:RDF>
	</annotation>
            </fbc:geneProduct>
      <fbc:geneProduct fbc:id="G_spr0845" fbc:label="spr0845" fbc:name="pyrH" metaid="G_spr0845">
        <annotation>
	<rdf:RDF xmlns:rdf="http://www.w3.org/1999/02/22-rdf-syntax-ns#" xmlns:bqbiol="http://biomodels.net/biology-qualifiers/">
	<rdf:Description rdf:about="#G_spr0845">
              <bqbiol:is>
	<rdf:Bag>
	<rdf:li rdf:resource="http://identifiers.org/ncbiprotein/spr0845" />
	</rdf:Bag>
	</bqbiol:is>
	
	<bqbiol:encodes>
	<rdf:Bag>
	<rdf:li rdf:resource="http://identifiers.org/kegg.reaction/R00158" />
	</rdf:Bag>
	</bqbiol:encodes>
	</rdf:Description>
	</rdf:RDF>
	</annotation>
            </fbc:geneProduct>
      <fbc:geneProduct fbc:id="G_spr0403" fbc:label="spr0403" fbc:name="ilvC" metaid="G_spr0403">
        <annotation>
	<rdf:RDF xmlns:rdf="http://www.w3.org/1999/02/22-rdf-syntax-ns#" xmlns:bqbiol="http://biomodels.net/biology-qualifiers/">
	<rdf:Description rdf:about="#G_spr0403">
              <bqbiol:is>
	<rdf:Bag>
	<rdf:li rdf:resource="http://identifiers.org/ncbiprotein/spr0403" />
	</rdf:Bag>
	</bqbiol:is>
	
	<bqbiol:encodes>
	<rdf:Bag>
	<rdf:li rdf:resource="http://identifiers.org/kegg.reaction/R04440" />
	<rdf:li rdf:resource="http://identifiers.org/kegg.reaction/R05068" />
	<rdf:li rdf:resource="http://identifiers.org/kegg.reaction/R05071" />
	<rdf:li rdf:resource="http://identifiers.org/kegg.reaction/R05069" />
	</rdf:Bag>
	</bqbiol:encodes>
	</rdf:Description>
	</rdf:RDF>
	</annotation>
            </fbc:geneProduct>
      <fbc:geneProduct fbc:id="G_spr1174" fbc:label="spr1174" metaid="G_spr1174">
        <annotation>
	<rdf:RDF xmlns:rdf="http://www.w3.org/1999/02/22-rdf-syntax-ns#" xmlns:bqbiol="http://biomodels.net/biology-qualifiers/">
	<rdf:Description rdf:about="#G_spr1174">
              <bqbiol:is>
	<rdf:Bag>
	<rdf:li rdf:resource="http://identifiers.org/ncbiprotein/spr1174" />
	</rdf:Bag>
	</bqbiol:is>
	
	<bqbiol:encodes>
	<rdf:Bag>
	<rdf:li rdf:resource="http://identifiers.org/kegg.reaction/R01715" />
	</rdf:Bag>
	</bqbiol:encodes>
	</rdf:Description>
	</rdf:RDF>
	</annotation>
            </fbc:geneProduct>
      <fbc:geneProduct fbc:id="G_spr0704" fbc:label="spr0704" metaid="G_spr0704">
        <annotation>
	<rdf:RDF xmlns:rdf="http://www.w3.org/1999/02/22-rdf-syntax-ns#" xmlns:bqbiol="http://biomodels.net/biology-qualifiers/">
	<rdf:Description rdf:about="#G_spr0704">
              <bqbiol:is>
	<rdf:Bag>
	<rdf:li rdf:resource="http://identifiers.org/ncbiprotein/spr0704" />
	</rdf:Bag>
	</bqbiol:is>
	
	<bqbiol:encodes>
	<rdf:Bag>
	<rdf:li rdf:resource="http://identifiers.org/kegg.reaction/R00199" />
	</rdf:Bag>
	</bqbiol:encodes>
	</rdf:Description>
	</rdf:RDF>
	</annotation>
            </fbc:geneProduct>
      <fbc:geneProduct fbc:id="G_spr0053" fbc:label="spr0053" fbc:name="purE" metaid="G_spr0053">
        <annotation>
	<rdf:RDF xmlns:rdf="http://www.w3.org/1999/02/22-rdf-syntax-ns#" xmlns:bqbiol="http://biomodels.net/biology-qualifiers/">
	<rdf:Description rdf:about="#G_spr0053">
              <bqbiol:is>
	<rdf:Bag>
	<rdf:li rdf:resource="http://identifiers.org/ncbiprotein/spr0053" />
	</rdf:Bag>
	</bqbiol:is>
	
	<bqbiol:encodes>
	<rdf:Bag>
	<rdf:li rdf:resource="http://identifiers.org/kegg.reaction/R07405" />
	</rdf:Bag>
	</bqbiol:encodes>
	</rdf:Description>
	</rdf:RDF>
	</annotation>
            </fbc:geneProduct>
      <fbc:geneProduct fbc:id="G_spr1583" fbc:label="spr1583" fbc:name="gmk" metaid="G_spr1583">
        <annotation>
	<rdf:RDF xmlns:rdf="http://www.w3.org/1999/02/22-rdf-syntax-ns#" xmlns:bqbiol="http://biomodels.net/biology-qualifiers/">
	<rdf:Description rdf:about="#G_spr1583">
              <bqbiol:is>
	<rdf:Bag>
	<rdf:li rdf:resource="http://identifiers.org/ncbiprotein/spr1583" />
	</rdf:Bag>
	</bqbiol:is>
	
	<bqbiol:encodes>
	<rdf:Bag>
	<rdf:li rdf:resource="http://identifiers.org/kegg.reaction/R02090" />
	<rdf:li rdf:resource="http://identifiers.org/kegg.reaction/R00332" />
	</rdf:Bag>
	</bqbiol:encodes>
	</rdf:Description>
	</rdf:RDF>
	</annotation>
            </fbc:geneProduct>
      <fbc:geneProduct fbc:id="G_spr0835" fbc:label="spr0835" fbc:name="tmk" metaid="G_spr0835">
        <annotation>
	<rdf:RDF xmlns:rdf="http://www.w3.org/1999/02/22-rdf-syntax-ns#" xmlns:bqbiol="http://biomodels.net/biology-qualifiers/">
	<rdf:Description rdf:about="#G_spr0835">
              <bqbiol:is>
	<rdf:Bag>
	<rdf:li rdf:resource="http://identifiers.org/ncbiprotein/spr0835" />
	</rdf:Bag>
	</bqbiol:is>
	
	<bqbiol:encodes>
	<rdf:Bag>
	<rdf:li rdf:resource="http://identifiers.org/kegg.reaction/R02098" />
	<rdf:li rdf:resource="http://identifiers.org/kegg.reaction/R02094" />
	</rdf:Bag>
	</bqbiol:encodes>
	</rdf:Description>
	</rdf:RDF>
	</annotation>
            </fbc:geneProduct>
      <fbc:geneProduct fbc:id="G_spr0210" fbc:label="spr0210" fbc:name="adk" metaid="G_spr0210">
        <annotation>
	<rdf:RDF xmlns:rdf="http://www.w3.org/1999/02/22-rdf-syntax-ns#" xmlns:bqbiol="http://biomodels.net/biology-qualifiers/">
	<rdf:Description rdf:about="#G_spr0210">
              <bqbiol:is>
	<rdf:Bag>
	<rdf:li rdf:resource="http://identifiers.org/ncbiprotein/spr0210" />
	</rdf:Bag>
	</bqbiol:is>
	
	<bqbiol:encodes>
	<rdf:Bag>
	<rdf:li rdf:resource="http://identifiers.org/kegg.reaction/R01547" />
	<rdf:li rdf:resource="http://identifiers.org/kegg.reaction/R00127" />
	</rdf:Bag>
	</bqbiol:encodes>
	</rdf:Description>
	</rdf:RDF>
	</annotation>
            </fbc:geneProduct>
      <fbc:geneProduct fbc:id="G_spr0233" fbc:label="spr0233" fbc:name="talC" metaid="G_spr0233">
        <annotation>
	<rdf:RDF xmlns:rdf="http://www.w3.org/1999/02/22-rdf-syntax-ns#" xmlns:bqbiol="http://biomodels.net/biology-qualifiers/">
	<rdf:Description rdf:about="#G_spr0233">
              <bqbiol:is>
	<rdf:Bag>
	<rdf:li rdf:resource="http://identifiers.org/ncbiprotein/spr0233" />
	</rdf:Bag>
	</bqbiol:is>
	
	<bqbiol:encodes>
	<rdf:Bag>
	<rdf:li rdf:resource="http://identifiers.org/kegg.reaction/R01827" />
	</rdf:Bag>
	</bqbiol:encodes>
	</rdf:Description>
	</rdf:RDF>
	</annotation>
            </fbc:geneProduct>
      <fbc:geneProduct fbc:id="G_spr1841" fbc:label="spr1841" fbc:name="tktA" metaid="G_spr1841">
        <annotation>
	<rdf:RDF xmlns:rdf="http://www.w3.org/1999/02/22-rdf-syntax-ns#" xmlns:bqbiol="http://biomodels.net/biology-qualifiers/">
	<rdf:Description rdf:about="#G_spr1841">
              <bqbiol:is>
	<rdf:Bag>
	<rdf:li rdf:resource="http://identifiers.org/ncbiprotein/spr1841" />
	</rdf:Bag>
	</bqbiol:is>
	
	<bqbiol:encodes>
	<rdf:Bag>
	<rdf:li rdf:resource="http://identifiers.org/kegg.reaction/R01641" />
	<rdf:li rdf:resource="http://identifiers.org/kegg.reaction/R06863" />
	<rdf:li rdf:resource="http://identifiers.org/kegg.reaction/R06861" />
	</rdf:Bag>
	</bqbiol:encodes>
	</rdf:Description>
	</rdf:RDF>
	</annotation>
            </fbc:geneProduct>
      <fbc:geneProduct fbc:id="G_spr1937" fbc:label="spr1937" fbc:name="tktN" metaid="G_spr1937">
        <annotation>
	<rdf:RDF xmlns:rdf="http://www.w3.org/1999/02/22-rdf-syntax-ns#" xmlns:bqbiol="http://biomodels.net/biology-qualifiers/">
	<rdf:Description rdf:about="#G_spr1937">
              <bqbiol:is>
	<rdf:Bag>
	<rdf:li rdf:resource="http://identifiers.org/ncbiprotein/spr1937" />
	</rdf:Bag>
	</bqbiol:is>
	
	<bqbiol:encodes>
	<rdf:Bag>
	<rdf:li rdf:resource="http://identifiers.org/kegg.reaction/R01641" />
	<rdf:li rdf:resource="http://identifiers.org/kegg.reaction/R06863" />
	<rdf:li rdf:resource="http://identifiers.org/kegg.reaction/R01830" />
	<rdf:li rdf:resource="http://identifiers.org/kegg.reaction/R06861" />
	</rdf:Bag>
	</bqbiol:encodes>
	</rdf:Description>
	</rdf:RDF>
	</annotation>
            </fbc:geneProduct>
      <fbc:geneProduct fbc:id="G_spr1936" fbc:label="spr1936" fbc:name="tktC" metaid="G_spr1936">
        <annotation>
	<rdf:RDF xmlns:rdf="http://www.w3.org/1999/02/22-rdf-syntax-ns#" xmlns:bqbiol="http://biomodels.net/biology-qualifiers/">
	<rdf:Description rdf:about="#G_spr1936">
              <bqbiol:is>
	<rdf:Bag>
	<rdf:li rdf:resource="http://identifiers.org/ncbiprotein/spr1936" />
	</rdf:Bag>
	</bqbiol:is>
	
	<bqbiol:encodes>
	<rdf:Bag>
	<rdf:li rdf:resource="http://identifiers.org/kegg.reaction/R01641" />
	<rdf:li rdf:resource="http://identifiers.org/kegg.reaction/R06863" />
	<rdf:li rdf:resource="http://identifiers.org/kegg.reaction/R06861" />
	</rdf:Bag>
	</bqbiol:encodes>
	</rdf:Description>
	</rdf:RDF>
	</annotation>
            </fbc:geneProduct>
      <fbc:geneProduct fbc:id="G_spr2033" fbc:label="spr2033" fbc:name="imdH" metaid="G_spr2033">
        <annotation>
	<rdf:RDF xmlns:rdf="http://www.w3.org/1999/02/22-rdf-syntax-ns#" xmlns:bqbiol="http://biomodels.net/biology-qualifiers/">
	<rdf:Description rdf:about="#G_spr2033">
              <bqbiol:is>
	<rdf:Bag>
	<rdf:li rdf:resource="http://identifiers.org/ncbiprotein/spr2033" />
	</rdf:Bag>
	</bqbiol:is>
	
	<bqbiol:encodes>
	<rdf:Bag>
	<rdf:li rdf:resource="http://identifiers.org/kegg.reaction/R01130" />
	</rdf:Bag>
	</bqbiol:encodes>
	</rdf:Description>
	</rdf:RDF>
	</annotation>
            </fbc:geneProduct>
      <fbc:geneProduct fbc:id="G_spr1571" fbc:label="spr1571" fbc:name="mvaS" metaid="G_spr1571">
        <annotation>
	<rdf:RDF xmlns:rdf="http://www.w3.org/1999/02/22-rdf-syntax-ns#" xmlns:bqbiol="http://biomodels.net/biology-qualifiers/">
	<rdf:Description rdf:about="#G_spr1571">
              <bqbiol:is>
	<rdf:Bag>
	<rdf:li rdf:resource="http://identifiers.org/ncbiprotein/spr1571" />
	</rdf:Bag>
	</bqbiol:is>
	
	<bqbiol:encodes>
	<rdf:Bag>
	<rdf:li rdf:resource="http://identifiers.org/kegg.reaction/R01978" />
	</rdf:Bag>
	</bqbiol:encodes>
	</rdf:Description>
	</rdf:RDF>
	</annotation>
            </fbc:geneProduct>
      <fbc:geneProduct fbc:id="G_spr1148" fbc:label="spr1148" metaid="G_spr1148">
        <annotation>
	<rdf:RDF xmlns:rdf="http://www.w3.org/1999/02/22-rdf-syntax-ns#" xmlns:bqbiol="http://biomodels.net/biology-qualifiers/">
	<rdf:Description rdf:about="#G_spr1148">
              <bqbiol:is>
	<rdf:Bag>
	<rdf:li rdf:resource="http://identifiers.org/ncbiprotein/spr1148" />
	</rdf:Bag>
	</bqbiol:is>
	
	<bqbiol:encodes>
	<rdf:Bag>
	<rdf:li rdf:resource="http://identifiers.org/kegg.reaction/R01525" />
	<rdf:li rdf:resource="http://identifiers.org/kegg.reaction/R01524" />
	</rdf:Bag>
	</bqbiol:encodes>
	</rdf:Description>
	</rdf:RDF>
	</annotation>
            </fbc:geneProduct>
      <fbc:geneProduct fbc:id="G_spr0444" fbc:label="spr0444" fbc:name="glnA" metaid="G_spr0444">
        <annotation>
	<rdf:RDF xmlns:rdf="http://www.w3.org/1999/02/22-rdf-syntax-ns#" xmlns:bqbiol="http://biomodels.net/biology-qualifiers/">
	<rdf:Description rdf:about="#G_spr0444">
              <bqbiol:is>
	<rdf:Bag>
	<rdf:li rdf:resource="http://identifiers.org/ncbiprotein/spr0444" />
	</rdf:Bag>
	</bqbiol:is>
	
	<bqbiol:encodes>
	<rdf:Bag>
	<rdf:li rdf:resource="http://identifiers.org/kegg.reaction/R00253" />
	</rdf:Bag>
	</bqbiol:encodes>
	</rdf:Description>
	</rdf:RDF>
	</annotation>
            </fbc:geneProduct>
      <fbc:geneProduct fbc:id="G_spr1351" fbc:label="spr1351" fbc:name="pgm" metaid="G_spr1351">
        <annotation>
	<rdf:RDF xmlns:rdf="http://www.w3.org/1999/02/22-rdf-syntax-ns#" xmlns:bqbiol="http://biomodels.net/biology-qualifiers/">
	<rdf:Description rdf:about="#G_spr1351">
              <bqbiol:is>
	<rdf:Bag>
	<rdf:li rdf:resource="http://identifiers.org/ncbiprotein/spr1351" />
	</rdf:Bag>
	</bqbiol:is>
	
	<bqbiol:encodes>
	<rdf:Bag>
	<rdf:li rdf:resource="http://identifiers.org/kegg.reaction/R00959" />
	<rdf:li rdf:resource="http://identifiers.org/kegg.reaction/R01057" />
	<rdf:li rdf:resource="http://identifiers.org/kegg.reaction/R08639" />
	</rdf:Bag>
	</bqbiol:encodes>
	</rdf:Description>
	</rdf:RDF>
	</annotation>
            </fbc:geneProduct>
      <fbc:geneProduct fbc:id="G_spr0732" fbc:label="spr0732" fbc:name="deoB" metaid="G_spr0732">
        <annotation>
	<rdf:RDF xmlns:rdf="http://www.w3.org/1999/02/22-rdf-syntax-ns#" xmlns:bqbiol="http://biomodels.net/biology-qualifiers/">
	<rdf:Description rdf:about="#G_spr0732">
              <bqbiol:is>
	<rdf:Bag>
	<rdf:li rdf:resource="http://identifiers.org/ncbiprotein/spr0732" />
	</rdf:Bag>
	</bqbiol:is>
	
	<bqbiol:encodes>
	<rdf:Bag>
	<rdf:li rdf:resource="http://identifiers.org/kegg.reaction/R01057" />
	<rdf:li rdf:resource="http://identifiers.org/kegg.reaction/R02749" />
	</rdf:Bag>
	</bqbiol:encodes>
	</rdf:Description>
	</rdf:RDF>
	</annotation>
            </fbc:geneProduct>
      <fbc:geneProduct fbc:id="G_spr0887" fbc:label="spr0887" fbc:name="gpmB" metaid="G_spr0887">
        <annotation>
	<rdf:RDF xmlns:rdf="http://www.w3.org/1999/02/22-rdf-syntax-ns#" xmlns:bqbiol="http://biomodels.net/biology-qualifiers/">
	<rdf:Description rdf:about="#G_spr0887">
              <bqbiol:is>
	<rdf:Bag>
	<rdf:li rdf:resource="http://identifiers.org/ncbiprotein/spr0887" />
	</rdf:Bag>
	</bqbiol:is>
	
	<bqbiol:encodes>
	<rdf:Bag>
	<rdf:li rdf:resource="http://identifiers.org/kegg.reaction/R01518" />
	</rdf:Bag>
	</bqbiol:encodes>
	</rdf:Description>
	</rdf:RDF>
	</annotation>
            </fbc:geneProduct>
      <fbc:geneProduct fbc:id="G_spr0219" fbc:label="spr0219" fbc:name="gpmB" metaid="G_spr0219">
        <annotation>
	<rdf:RDF xmlns:rdf="http://www.w3.org/1999/02/22-rdf-syntax-ns#" xmlns:bqbiol="http://biomodels.net/biology-qualifiers/">
	<rdf:Description rdf:about="#G_spr0219">
              <bqbiol:is>
	<rdf:Bag>
	<rdf:li rdf:resource="http://identifiers.org/ncbiprotein/spr0219" />
	</rdf:Bag>
	</bqbiol:is>
	
	<bqbiol:encodes>
	<rdf:Bag>
	<rdf:li rdf:resource="http://identifiers.org/kegg.reaction/R01518" />
	</rdf:Bag>
	</bqbiol:encodes>
	</rdf:Description>
	</rdf:RDF>
	</annotation>
            </fbc:geneProduct>
      <fbc:geneProduct fbc:id="G_spr1499" fbc:label="spr1499" fbc:name="gpmA" metaid="G_spr1499">
        <annotation>
	<rdf:RDF xmlns:rdf="http://www.w3.org/1999/02/22-rdf-syntax-ns#" xmlns:bqbiol="http://biomodels.net/biology-qualifiers/">
	<rdf:Description rdf:about="#G_spr1499">
              <bqbiol:is>
	<rdf:Bag>
	<rdf:li rdf:resource="http://identifiers.org/ncbiprotein/spr1499" />
	</rdf:Bag>
	</bqbiol:is>
	
	<bqbiol:encodes>
	<rdf:Bag>
	<rdf:li rdf:resource="http://identifiers.org/kegg.reaction/R01518" />
	</rdf:Bag>
	</bqbiol:encodes>
	</rdf:Description>
	</rdf:RDF>
	</annotation>
            </fbc:geneProduct>
      <fbc:geneProduct fbc:id="G_spr0341" fbc:label="spr0341" fbc:name="fni" metaid="G_spr0341">
        <annotation>
	<rdf:RDF xmlns:rdf="http://www.w3.org/1999/02/22-rdf-syntax-ns#" xmlns:bqbiol="http://biomodels.net/biology-qualifiers/">
	<rdf:Description rdf:about="#G_spr0341">
              <bqbiol:is>
	<rdf:Bag>
	<rdf:li rdf:resource="http://identifiers.org/ncbiprotein/spr0341" />
	</rdf:Bag>
	</bqbiol:is>
	
	<bqbiol:encodes>
	<rdf:Bag>
	<rdf:li rdf:resource="http://identifiers.org/kegg.reaction/R01123" />
	</rdf:Bag>
	</bqbiol:encodes>
	</rdf:Description>
	</rdf:RDF>
	</annotation>
            </fbc:geneProduct>
      <fbc:geneProduct fbc:id="G_spr1247" fbc:label="spr1247" fbc:name="murB" metaid="G_spr1247">
        <annotation>
	<rdf:RDF xmlns:rdf="http://www.w3.org/1999/02/22-rdf-syntax-ns#" xmlns:bqbiol="http://biomodels.net/biology-qualifiers/">
	<rdf:Description rdf:about="#G_spr1247">
              <bqbiol:is>
	<rdf:Bag>
	<rdf:li rdf:resource="http://identifiers.org/ncbiprotein/spr1247" />
	</rdf:Bag>
	</bqbiol:is>
	
	<bqbiol:encodes>
	<rdf:Bag>
	<rdf:li rdf:resource="http://identifiers.org/kegg.reaction/R03191" />
	<rdf:li rdf:resource="http://identifiers.org/kegg.reaction/R03192" />
	</rdf:Bag>
	</bqbiol:encodes>
	</rdf:Description>
	</rdf:RDF>
	</annotation>
            </fbc:geneProduct>
      <fbc:geneProduct fbc:id="G_spr1053" fbc:label="spr1053" fbc:name="pyrC" metaid="G_spr1053">
        <annotation>
	<rdf:RDF xmlns:rdf="http://www.w3.org/1999/02/22-rdf-syntax-ns#" xmlns:bqbiol="http://biomodels.net/biology-qualifiers/">
	<rdf:Description rdf:about="#G_spr1053">
              <bqbiol:is>
	<rdf:Bag>
	<rdf:li rdf:resource="http://identifiers.org/ncbiprotein/spr1053" />
	</rdf:Bag>
	</bqbiol:is>
	
	<bqbiol:encodes>
	<rdf:Bag>
	<rdf:li rdf:resource="http://identifiers.org/kegg.reaction/R01993" />
	</rdf:Bag>
	</bqbiol:encodes>
	</rdf:Description>
	</rdf:RDF>
	</annotation>
            </fbc:geneProduct>
      <fbc:geneProduct fbc:id="G_spr0178" fbc:label="spr0178" fbc:name="folC" metaid="G_spr0178">
        <annotation>
	<rdf:RDF xmlns:rdf="http://www.w3.org/1999/02/22-rdf-syntax-ns#" xmlns:bqbiol="http://biomodels.net/biology-qualifiers/">
	<rdf:Description rdf:about="#G_spr0178">
              <bqbiol:is>
	<rdf:Bag>
	<rdf:li rdf:resource="http://identifiers.org/ncbiprotein/spr0178" />
	</rdf:Bag>
	</bqbiol:is>
	
	<bqbiol:encodes>
	<rdf:Bag>
	<rdf:li rdf:resource="http://identifiers.org/kegg.reaction/R02237" />
	</rdf:Bag>
	</bqbiol:encodes>
	</rdf:Description>
	</rdf:RDF>
	</annotation>
            </fbc:geneProduct>
      <fbc:geneProduct fbc:id="G_spr1514" fbc:label="spr1514" fbc:name="murF" metaid="G_spr1514">
        <annotation>
	<rdf:RDF xmlns:rdf="http://www.w3.org/1999/02/22-rdf-syntax-ns#" xmlns:bqbiol="http://biomodels.net/biology-qualifiers/">
	<rdf:Description rdf:about="#G_spr1514">
              <bqbiol:is>
	<rdf:Bag>
	<rdf:li rdf:resource="http://identifiers.org/ncbiprotein/spr1514" />
	</rdf:Bag>
	</bqbiol:is>
	
	<bqbiol:encodes>
	<rdf:Bag>
	<rdf:li rdf:resource="http://identifiers.org/kegg.reaction/R04573" />
	</rdf:Bag>
	</bqbiol:encodes>
	</rdf:Description>
	</rdf:RDF>
	</annotation>
            </fbc:geneProduct>
      <fbc:geneProduct fbc:id="G_spr0162" fbc:label="spr0162" fbc:name="ribA" metaid="G_spr0162">
        <annotation>
	<rdf:RDF xmlns:rdf="http://www.w3.org/1999/02/22-rdf-syntax-ns#" xmlns:bqbiol="http://biomodels.net/biology-qualifiers/">
	<rdf:Description rdf:about="#G_spr0162">
              <bqbiol:is>
	<rdf:Bag>
	<rdf:li rdf:resource="http://identifiers.org/ncbiprotein/spr0162" />
	</rdf:Bag>
	</bqbiol:is>
	
	<bqbiol:encodes>
	<rdf:Bag>
	<rdf:li rdf:resource="http://identifiers.org/kegg.reaction/R07281" />
	</rdf:Bag>
	</bqbiol:encodes>
	</rdf:Description>
	</rdf:RDF>
	</annotation>
            </fbc:geneProduct>
      <fbc:geneProduct fbc:id="G_spr0387" fbc:label="spr0387" fbc:name="accA" metaid="G_spr0387">
        <annotation>
	<rdf:RDF xmlns:rdf="http://www.w3.org/1999/02/22-rdf-syntax-ns#" xmlns:bqbiol="http://biomodels.net/biology-qualifiers/">
	<rdf:Description rdf:about="#G_spr0387">
              <bqbiol:is>
	<rdf:Bag>
	<rdf:li rdf:resource="http://identifiers.org/ncbiprotein/spr0387" />
	</rdf:Bag>
	</bqbiol:is>
	
	<bqbiol:encodes>
	<rdf:Bag>
	<rdf:li rdf:resource="http://identifiers.org/kegg.reaction/R00742" />
	</rdf:Bag>
	</bqbiol:encodes>
	</rdf:Description>
	</rdf:RDF>
	</annotation>
            </fbc:geneProduct>
      <fbc:geneProduct fbc:id="G_spr0386" fbc:label="spr0386" fbc:name="accD" metaid="G_spr0386">
        <annotation>
	<rdf:RDF xmlns:rdf="http://www.w3.org/1999/02/22-rdf-syntax-ns#" xmlns:bqbiol="http://biomodels.net/biology-qualifiers/">
	<rdf:Description rdf:about="#G_spr0386">
              <bqbiol:is>
	<rdf:Bag>
	<rdf:li rdf:resource="http://identifiers.org/ncbiprotein/spr0386" />
	</rdf:Bag>
	</bqbiol:is>
	
	<bqbiol:encodes>
	<rdf:Bag>
	<rdf:li rdf:resource="http://identifiers.org/kegg.reaction/R00742" />
	</rdf:Bag>
	</bqbiol:encodes>
	</rdf:Description>
	</rdf:RDF>
	</annotation>
            </fbc:geneProduct>
      <fbc:geneProduct fbc:id="G_spr1565" fbc:label="spr1565" fbc:name="scrK" metaid="G_spr1565">
        <annotation>
	<rdf:RDF xmlns:rdf="http://www.w3.org/1999/02/22-rdf-syntax-ns#" xmlns:bqbiol="http://biomodels.net/biology-qualifiers/">
	<rdf:Description rdf:about="#G_spr1565">
              <bqbiol:is>
	<rdf:Bag>
	<rdf:li rdf:resource="http://identifiers.org/ncbiprotein/spr1565" />
	</rdf:Bag>
	</bqbiol:is>
	
	<bqbiol:encodes>
	<rdf:Bag>
	<rdf:li rdf:resource="http://identifiers.org/kegg.reaction/R00760" />
	<rdf:li rdf:resource="http://identifiers.org/kegg.reaction/R00867" />
	</rdf:Bag>
	</bqbiol:encodes>
	</rdf:Description>
	</rdf:RDF>
	</annotation>
            </fbc:geneProduct>
      <fbc:geneProduct fbc:id="G_spr0584" fbc:label="spr0584" fbc:name="glcK" metaid="G_spr0584">
        <annotation>
	<rdf:RDF xmlns:rdf="http://www.w3.org/1999/02/22-rdf-syntax-ns#" xmlns:bqbiol="http://biomodels.net/biology-qualifiers/">
	<rdf:Description rdf:about="#G_spr0584">
              <bqbiol:is>
	<rdf:Bag>
	<rdf:li rdf:resource="http://identifiers.org/ncbiprotein/spr0584" />
	</rdf:Bag>
	</bqbiol:is>
	
	<bqbiol:encodes>
	<rdf:Bag>
	<rdf:li rdf:resource="http://identifiers.org/kegg.reaction/R01786" />
	<rdf:li rdf:resource="http://identifiers.org/kegg.reaction/R01600" />
	</rdf:Bag>
	</bqbiol:encodes>
	</rdf:Description>
	</rdf:RDF>
	</annotation>
            </fbc:geneProduct>
      <fbc:geneProduct fbc:id="G_spr1668" fbc:label="spr1668" fbc:name="galK" metaid="G_spr1668">
        <annotation>
	<rdf:RDF xmlns:rdf="http://www.w3.org/1999/02/22-rdf-syntax-ns#" xmlns:bqbiol="http://biomodels.net/biology-qualifiers/">
	<rdf:Description rdf:about="#G_spr1668">
              <bqbiol:is>
	<rdf:Bag>
	<rdf:li rdf:resource="http://identifiers.org/ncbiprotein/spr1668" />
	</rdf:Bag>
	</bqbiol:is>
	
	<bqbiol:encodes>
	<rdf:Bag>
	<rdf:li rdf:resource="http://identifiers.org/kegg.reaction/R01092" />
	</rdf:Bag>
	</bqbiol:encodes>
	</rdf:Description>
	</rdf:RDF>
	</annotation>
            </fbc:geneProduct>
      <fbc:geneProduct fbc:id="G_spr0832" fbc:label="spr0832" fbc:name="proB" metaid="G_spr0832">
        <annotation>
	<rdf:RDF xmlns:rdf="http://www.w3.org/1999/02/22-rdf-syntax-ns#" xmlns:bqbiol="http://biomodels.net/biology-qualifiers/">
	<rdf:Description rdf:about="#G_spr0832">
              <bqbiol:is>
	<rdf:Bag>
	<rdf:li rdf:resource="http://identifiers.org/ncbiprotein/spr0832" />
	</rdf:Bag>
	</bqbiol:is>
	
	<bqbiol:encodes>
	<rdf:Bag>
	<rdf:li rdf:resource="http://identifiers.org/kegg.reaction/R00239" />
	</rdf:Bag>
	</bqbiol:encodes>
	</rdf:Description>
	</rdf:RDF>
	</annotation>
            </fbc:geneProduct>
      <fbc:geneProduct fbc:id="G_spr1323" fbc:label="spr1323" fbc:name="nox" metaid="G_spr1323">
        <annotation>
	<rdf:RDF xmlns:rdf="http://www.w3.org/1999/02/22-rdf-syntax-ns#" xmlns:bqbiol="http://biomodels.net/biology-qualifiers/">
	<rdf:Description rdf:about="#G_spr1323">
              <bqbiol:is>
	<rdf:Bag>
	<rdf:li rdf:resource="http://identifiers.org/ncbiprotein/spr1323" />
	</rdf:Bag>
	</bqbiol:is>
	
	<bqbiol:encodes>
	<rdf:Bag>
	<rdf:li rdf:resource="http://identifiers.org/kegg.reaction/R00281" />
	</rdf:Bag>
	</bqbiol:encodes>
	</rdf:Description>
	</rdf:RDF>
	</annotation>
            </fbc:geneProduct>
      <fbc:geneProduct fbc:id="G_spr0546" fbc:label="spr0546" fbc:name="nrd" metaid="G_spr0546">
        <annotation>
	<rdf:RDF xmlns:rdf="http://www.w3.org/1999/02/22-rdf-syntax-ns#" xmlns:bqbiol="http://biomodels.net/biology-qualifiers/">
	<rdf:Description rdf:about="#G_spr0546">
              <bqbiol:is>
	<rdf:Bag>
	<rdf:li rdf:resource="http://identifiers.org/ncbiprotein/spr0546" />
	</rdf:Bag>
	</bqbiol:is>
	
	<bqbiol:encodes>
	<rdf:Bag>
	<rdf:li rdf:resource="http://identifiers.org/kegg.reaction/R00281" />
	</rdf:Bag>
	</bqbiol:encodes>
	</rdf:Description>
	</rdf:RDF>
	</annotation>
            </fbc:geneProduct>
      <fbc:geneProduct fbc:id="G_spr0530" fbc:label="spr0530" fbc:name="fba" metaid="G_spr0530">
        <annotation>
	<rdf:RDF xmlns:rdf="http://www.w3.org/1999/02/22-rdf-syntax-ns#" xmlns:bqbiol="http://biomodels.net/biology-qualifiers/">
	<rdf:Description rdf:about="#G_spr0530">
              <bqbiol:is>
	<rdf:Bag>
	<rdf:li rdf:resource="http://identifiers.org/ncbiprotein/spr0530" />
	</rdf:Bag>
	</bqbiol:is>
	
	<bqbiol:encodes>
	<rdf:Bag>
	<rdf:li rdf:resource="http://identifiers.org/kegg.reaction/R01070" />
	</rdf:Bag>
	</bqbiol:encodes>
	</rdf:Description>
	</rdf:RDF>
	</annotation>
            </fbc:geneProduct>
      <fbc:geneProduct fbc:id="G_spr1065" fbc:label="spr1065" fbc:name="nrdE" metaid="G_spr1065">
        <annotation>
	<rdf:RDF xmlns:rdf="http://www.w3.org/1999/02/22-rdf-syntax-ns#" xmlns:bqbiol="http://biomodels.net/biology-qualifiers/">
	<rdf:Description rdf:about="#G_spr1065">
              <bqbiol:is>
	<rdf:Bag>
	<rdf:li rdf:resource="http://identifiers.org/ncbiprotein/spr1065" />
	</rdf:Bag>
	</bqbiol:is>
	
	<bqbiol:encodes>
	<rdf:Bag>
	<rdf:li rdf:resource="http://identifiers.org/kegg.reaction/R02018" />
	<rdf:li rdf:resource="http://identifiers.org/kegg.reaction/R02017" />
	<rdf:li rdf:resource="http://identifiers.org/kegg.reaction/R02019" />
	<rdf:li rdf:resource="http://identifiers.org/kegg.reaction/R02024" />
	</rdf:Bag>
	</bqbiol:encodes>
	</rdf:Description>
	</rdf:RDF>
	</annotation>
            </fbc:geneProduct>
      <fbc:geneProduct fbc:id="G_spr1066" fbc:label="spr1066" fbc:name="nrdF" metaid="G_spr1066">
        <annotation>
	<rdf:RDF xmlns:rdf="http://www.w3.org/1999/02/22-rdf-syntax-ns#" xmlns:bqbiol="http://biomodels.net/biology-qualifiers/">
	<rdf:Description rdf:about="#G_spr1066">
              <bqbiol:is>
	<rdf:Bag>
	<rdf:li rdf:resource="http://identifiers.org/ncbiprotein/spr1066" />
	</rdf:Bag>
	</bqbiol:is>
	
	<bqbiol:encodes>
	<rdf:Bag>
	<rdf:li rdf:resource="http://identifiers.org/kegg.reaction/R02018" />
	<rdf:li rdf:resource="http://identifiers.org/kegg.reaction/R02017" />
	<rdf:li rdf:resource="http://identifiers.org/kegg.reaction/R02019" />
	<rdf:li rdf:resource="http://identifiers.org/kegg.reaction/R02024" />
	</rdf:Bag>
	</bqbiol:encodes>
	</rdf:Description>
	</rdf:RDF>
	</annotation>
            </fbc:geneProduct>
      <fbc:geneProduct fbc:id="G_spr0183" fbc:label="spr0183" fbc:name="nrdD" metaid="G_spr0183">
        <annotation>
	<rdf:RDF xmlns:rdf="http://www.w3.org/1999/02/22-rdf-syntax-ns#" xmlns:bqbiol="http://biomodels.net/biology-qualifiers/">
	<rdf:Description rdf:about="#G_spr0183">
              <bqbiol:is>
	<rdf:Bag>
	<rdf:li rdf:resource="http://identifiers.org/ncbiprotein/spr0183" />
	</rdf:Bag>
	</bqbiol:is>
	
	<bqbiol:encodes>
	<rdf:Bag>
	<rdf:li rdf:resource="http://identifiers.org/kegg.reaction/R02020" />
	<rdf:li rdf:resource="http://identifiers.org/kegg.reaction/R02023" />
	<rdf:li rdf:resource="http://identifiers.org/kegg.reaction/R02014" />
	<rdf:li rdf:resource="http://identifiers.org/kegg.reaction/R02022" />
	</rdf:Bag>
	</bqbiol:encodes>
	</rdf:Description>
	</rdf:RDF>
	</annotation>
            </fbc:geneProduct>
      <fbc:geneProduct fbc:id="G_spr0745" fbc:label="spr0745" fbc:name="deoC" metaid="G_spr0745">
        <annotation>
	<rdf:RDF xmlns:rdf="http://www.w3.org/1999/02/22-rdf-syntax-ns#" xmlns:bqbiol="http://biomodels.net/biology-qualifiers/">
	<rdf:Description rdf:about="#G_spr0745">
              <bqbiol:is>
	<rdf:Bag>
	<rdf:li rdf:resource="http://identifiers.org/ncbiprotein/spr0745" />
	</rdf:Bag>
	</bqbiol:is>
	
	<bqbiol:encodes>
	<rdf:Bag>
	<rdf:li rdf:resource="http://identifiers.org/kegg.reaction/R01066" />
	</rdf:Bag>
	</bqbiol:encodes>
	</rdf:Description>
	</rdf:RDF>
	</annotation>
            </fbc:geneProduct>
      <fbc:geneProduct fbc:id="G_spr1227" fbc:label="spr1227" fbc:name="pheA" metaid="G_spr1227">
        <annotation>
	<rdf:RDF xmlns:rdf="http://www.w3.org/1999/02/22-rdf-syntax-ns#" xmlns:bqbiol="http://biomodels.net/biology-qualifiers/">
	<rdf:Description rdf:about="#G_spr1227">
              <bqbiol:is>
	<rdf:Bag>
	<rdf:li rdf:resource="http://identifiers.org/ncbiprotein/spr1227" />
	</rdf:Bag>
	</bqbiol:is>
	
	<bqbiol:encodes>
	<rdf:Bag>
	<rdf:li rdf:resource="http://identifiers.org/kegg.reaction/R01373" />
	</rdf:Bag>
	</bqbiol:encodes>
	</rdf:Description>
	</rdf:RDF>
	</annotation>
            </fbc:geneProduct>
      <fbc:geneProduct fbc:id="G_spr1542" fbc:label="spr1542" fbc:name="aroF" metaid="G_spr1542">
        <annotation>
	<rdf:RDF xmlns:rdf="http://www.w3.org/1999/02/22-rdf-syntax-ns#" xmlns:bqbiol="http://biomodels.net/biology-qualifiers/">
	<rdf:Description rdf:about="#G_spr1542">
              <bqbiol:is>
	<rdf:Bag>
	<rdf:li rdf:resource="http://identifiers.org/ncbiprotein/spr1542" />
	</rdf:Bag>
	</bqbiol:is>
	
	<bqbiol:encodes>
	<rdf:Bag>
	<rdf:li rdf:resource="http://identifiers.org/kegg.reaction/R01826" />
	</rdf:Bag>
	</bqbiol:encodes>
	</rdf:Description>
	</rdf:RDF>
	</annotation>
            </fbc:geneProduct>
      <fbc:geneProduct fbc:id="G_spr1543" fbc:label="spr1543" fbc:name="aroG" metaid="G_spr1543">
        <annotation>
	<rdf:RDF xmlns:rdf="http://www.w3.org/1999/02/22-rdf-syntax-ns#" xmlns:bqbiol="http://biomodels.net/biology-qualifiers/">
	<rdf:Description rdf:about="#G_spr1543">
              <bqbiol:is>
	<rdf:Bag>
	<rdf:li rdf:resource="http://identifiers.org/ncbiprotein/spr1543" />
	</rdf:Bag>
	</bqbiol:is>
	
	<bqbiol:encodes>
	<rdf:Bag>
	<rdf:li rdf:resource="http://identifiers.org/kegg.reaction/R01826" />
	</rdf:Bag>
	</bqbiol:encodes>
	</rdf:Description>
	</rdf:RDF>
	</annotation>
            </fbc:geneProduct>
      <fbc:geneProduct fbc:id="G_spr1272" fbc:label="spr1272" fbc:name="nagB" metaid="G_spr1272">
        <annotation>
	<rdf:RDF xmlns:rdf="http://www.w3.org/1999/02/22-rdf-syntax-ns#" xmlns:bqbiol="http://biomodels.net/biology-qualifiers/">
	<rdf:Description rdf:about="#G_spr1272">
              <bqbiol:is>
	<rdf:Bag>
	<rdf:li rdf:resource="http://identifiers.org/ncbiprotein/spr1272" />
	</rdf:Bag>
	</bqbiol:is>
	
	<bqbiol:encodes>
	<rdf:Bag>
	<rdf:li rdf:resource="http://identifiers.org/kegg.reaction/R00765" />
	</rdf:Bag>
	</bqbiol:encodes>
	</rdf:Description>
	</rdf:RDF>
	</annotation>
            </fbc:geneProduct>
      <fbc:geneProduct fbc:id="G_spr1374" fbc:label="spr1374" metaid="G_spr1374">
        <annotation>
	<rdf:RDF xmlns:rdf="http://www.w3.org/1999/02/22-rdf-syntax-ns#" xmlns:bqbiol="http://biomodels.net/biology-qualifiers/">
	<rdf:Description rdf:about="#G_spr1374">
              <bqbiol:is>
	<rdf:Bag>
	<rdf:li rdf:resource="http://identifiers.org/ncbiprotein/spr1374" />
	</rdf:Bag>
	</bqbiol:is>
	
	<bqbiol:encodes>
	<rdf:Bag>
	<rdf:li rdf:resource="http://identifiers.org/kegg.reaction/R00999" />
	</rdf:Bag>
	</bqbiol:encodes>
	</rdf:Description>
	</rdf:RDF>
	</annotation>
            </fbc:geneProduct>
      <fbc:geneProduct fbc:id="G_spr1377" fbc:label="spr1377" fbc:name="metB" metaid="G_spr1377">
        <annotation>
	<rdf:RDF xmlns:rdf="http://www.w3.org/1999/02/22-rdf-syntax-ns#" xmlns:bqbiol="http://biomodels.net/biology-qualifiers/">
	<rdf:Description rdf:about="#G_spr1377">
              <bqbiol:is>
	<rdf:Bag>
	<rdf:li rdf:resource="http://identifiers.org/ncbiprotein/spr1377" />
	</rdf:Bag>
	</bqbiol:is>
	
	<bqbiol:encodes>
	<rdf:Bag>
	<rdf:li rdf:resource="http://identifiers.org/kegg.reaction/R03260" />
	<rdf:li rdf:resource="http://identifiers.org/kegg.reaction/R00999" />
	</rdf:Bag>
	</bqbiol:encodes>
	</rdf:Description>
	</rdf:RDF>
	</annotation>
            </fbc:geneProduct>
      <fbc:geneProduct fbc:id="G_spr1882" fbc:label="spr1882" fbc:name="pgi" metaid="G_spr1882">
        <annotation>
	<rdf:RDF xmlns:rdf="http://www.w3.org/1999/02/22-rdf-syntax-ns#" xmlns:bqbiol="http://biomodels.net/biology-qualifiers/">
	<rdf:Description rdf:about="#G_spr1882">
              <bqbiol:is>
	<rdf:Bag>
	<rdf:li rdf:resource="http://identifiers.org/ncbiprotein/spr1882" />
	</rdf:Bag>
	</bqbiol:is>
	
	<bqbiol:encodes>
	<rdf:Bag>
	<rdf:li rdf:resource="http://identifiers.org/kegg.reaction/R02739" />
	<rdf:li rdf:resource="http://identifiers.org/kegg.reaction/R00771" />
	<rdf:li rdf:resource="http://identifiers.org/kegg.reaction/R02740" />
	<rdf:li rdf:resource="http://identifiers.org/kegg.reaction/R03321" />
	</rdf:Bag>
	</bqbiol:encodes>
	</rdf:Description>
	</rdf:RDF>
	</annotation>
            </fbc:geneProduct>
      <fbc:geneProduct fbc:id="G_spr0021" fbc:label="spr0021" fbc:name="purA" metaid="G_spr0021">
        <annotation>
	<rdf:RDF xmlns:rdf="http://www.w3.org/1999/02/22-rdf-syntax-ns#" xmlns:bqbiol="http://biomodels.net/biology-qualifiers/">
	<rdf:Description rdf:about="#G_spr0021">
              <bqbiol:is>
	<rdf:Bag>
	<rdf:li rdf:resource="http://identifiers.org/ncbiprotein/spr0021" />
	</rdf:Bag>
	</bqbiol:is>
	
	<bqbiol:encodes>
	<rdf:Bag>
	<rdf:li rdf:resource="http://identifiers.org/kegg.reaction/R01135" />
	</rdf:Bag>
	</bqbiol:encodes>
	</rdf:Description>
	</rdf:RDF>
	</annotation>
            </fbc:geneProduct>
      <fbc:geneProduct fbc:id="G_spr0438" fbc:label="spr0438" fbc:name="pyrG" metaid="G_spr0438">
        <annotation>
	<rdf:RDF xmlns:rdf="http://www.w3.org/1999/02/22-rdf-syntax-ns#" xmlns:bqbiol="http://biomodels.net/biology-qualifiers/">
	<rdf:Description rdf:about="#G_spr0438">
              <bqbiol:is>
	<rdf:Bag>
	<rdf:li rdf:resource="http://identifiers.org/ncbiprotein/spr0438" />
	</rdf:Bag>
	</bqbiol:is>
	
	<bqbiol:encodes>
	<rdf:Bag>
	<rdf:li rdf:resource="http://identifiers.org/kegg.reaction/R00573" />
	<rdf:li rdf:resource="http://identifiers.org/kegg.reaction/R00571" />
	</rdf:Bag>
	</bqbiol:encodes>
	</rdf:Description>
	</rdf:RDF>
	</annotation>
            </fbc:geneProduct>
      <fbc:geneProduct fbc:id="G_spr0102" fbc:label="spr0102" fbc:name="argG" metaid="G_spr0102">
        <annotation>
	<rdf:RDF xmlns:rdf="http://www.w3.org/1999/02/22-rdf-syntax-ns#" xmlns:bqbiol="http://biomodels.net/biology-qualifiers/">
	<rdf:Description rdf:about="#G_spr0102">
              <bqbiol:is>
	<rdf:Bag>
	<rdf:li rdf:resource="http://identifiers.org/ncbiprotein/spr0102" />
	</rdf:Bag>
	</bqbiol:is>
	
	<bqbiol:encodes>
	<rdf:Bag>
	<rdf:li rdf:resource="http://identifiers.org/kegg.reaction/R01954" />
	</rdf:Bag>
	</bqbiol:encodes>
	</rdf:Description>
	</rdf:RDF>
	</annotation>
            </fbc:geneProduct>
      <fbc:geneProduct fbc:id="G_spr0240" fbc:label="spr0240" fbc:name="uppS" metaid="G_spr0240">
        <annotation>
	<rdf:RDF xmlns:rdf="http://www.w3.org/1999/02/22-rdf-syntax-ns#" xmlns:bqbiol="http://biomodels.net/biology-qualifiers/">
	<rdf:Description rdf:about="#G_spr0240">
              <bqbiol:is>
	<rdf:Bag>
	<rdf:li rdf:resource="http://identifiers.org/ncbiprotein/spr0240" />
	</rdf:Bag>
	</bqbiol:is>
	
	<bqbiol:encodes>
	<rdf:Bag>
	<rdf:li rdf:resource="http://identifiers.org/kegg.reaction/R06447" />
	</rdf:Bag>
	</bqbiol:encodes>
	</rdf:Description>
	</rdf:RDF>
	</annotation>
            </fbc:geneProduct>
      <fbc:geneProduct fbc:id="G_spr0407" fbc:label="spr0407" metaid="G_spr0407">
        <annotation>
	<rdf:RDF xmlns:rdf="http://www.w3.org/1999/02/22-rdf-syntax-ns#" xmlns:bqbiol="http://biomodels.net/biology-qualifiers/">
	<rdf:Description rdf:about="#G_spr0407">
              <bqbiol:is>
	<rdf:Bag>
	<rdf:li rdf:resource="http://identifiers.org/ncbiprotein/spr0407" />
	</rdf:Bag>
	</bqbiol:is>
	
	<bqbiol:encodes>
	<rdf:Bag>
	<rdf:li rdf:resource="http://identifiers.org/kegg.reaction/R02869" />
	</rdf:Bag>
	</bqbiol:encodes>
	</rdf:Description>
	</rdf:RDF>
	</annotation>
            </fbc:geneProduct>
      <fbc:geneProduct fbc:id="G_spr0819" fbc:label="spr0819" fbc:name="speE" metaid="G_spr0819">
        <annotation>
	<rdf:RDF xmlns:rdf="http://www.w3.org/1999/02/22-rdf-syntax-ns#" xmlns:bqbiol="http://biomodels.net/biology-qualifiers/">
	<rdf:Description rdf:about="#G_spr0819">
              <bqbiol:is>
	<rdf:Bag>
	<rdf:li rdf:resource="http://identifiers.org/ncbiprotein/spr0819" />
	</rdf:Bag>
	</bqbiol:is>
	
	<bqbiol:encodes>
	<rdf:Bag>
	<rdf:li rdf:resource="http://identifiers.org/kegg.reaction/R02869" />
	<rdf:li rdf:resource="http://identifiers.org/kegg.reaction/R01920" />
	</rdf:Bag>
	</bqbiol:encodes>
	</rdf:Description>
	</rdf:RDF>
	</annotation>
            </fbc:geneProduct>
      <fbc:geneProduct fbc:id="G_spr0245" fbc:label="spr0245" fbc:name="glmS" metaid="G_spr0245">
        <annotation>
	<rdf:RDF xmlns:rdf="http://www.w3.org/1999/02/22-rdf-syntax-ns#" xmlns:bqbiol="http://biomodels.net/biology-qualifiers/">
	<rdf:Description rdf:about="#G_spr0245">
              <bqbiol:is>
	<rdf:Bag>
	<rdf:li rdf:resource="http://identifiers.org/ncbiprotein/spr0245" />
	</rdf:Bag>
	</bqbiol:is>
	
	<bqbiol:encodes>
	<rdf:Bag>
	<rdf:li rdf:resource="http://identifiers.org/kegg.reaction/R00768" />
	</rdf:Bag>
	</bqbiol:encodes>
	</rdf:Description>
	</rdf:RDF>
	</annotation>
            </fbc:geneProduct>
      <fbc:geneProduct fbc:id="G_spr1235" fbc:label="spr1235" fbc:name="aroD" metaid="G_spr1235">
        <annotation>
	<rdf:RDF xmlns:rdf="http://www.w3.org/1999/02/22-rdf-syntax-ns#" xmlns:bqbiol="http://biomodels.net/biology-qualifiers/">
	<rdf:Description rdf:about="#G_spr1235">
              <bqbiol:is>
	<rdf:Bag>
	<rdf:li rdf:resource="http://identifiers.org/ncbiprotein/spr1235" />
	</rdf:Bag>
	</bqbiol:is>
	
	<bqbiol:encodes>
	<rdf:Bag>
	<rdf:li rdf:resource="http://identifiers.org/kegg.reaction/R03084" />
	</rdf:Bag>
	</bqbiol:encodes>
	</rdf:Description>
	</rdf:RDF>
	</annotation>
            </fbc:geneProduct>
      <fbc:geneProduct fbc:id="G_spr1036" fbc:label="spr1036" fbc:name="eno" metaid="G_spr1036">
        <annotation>
	<rdf:RDF xmlns:rdf="http://www.w3.org/1999/02/22-rdf-syntax-ns#" xmlns:bqbiol="http://biomodels.net/biology-qualifiers/">
	<rdf:Description rdf:about="#G_spr1036">
              <bqbiol:is>
	<rdf:Bag>
	<rdf:li rdf:resource="http://identifiers.org/ncbiprotein/spr1036" />
	</rdf:Bag>
	</bqbiol:is>
	
	<bqbiol:encodes>
	<rdf:Bag>
	<rdf:li rdf:resource="http://identifiers.org/kegg.reaction/R00658" />
	</rdf:Bag>
	</bqbiol:encodes>
	</rdf:Description>
	</rdf:RDF>
	</annotation>
            </fbc:geneProduct>
      <fbc:geneProduct fbc:id="G_spr0266" fbc:label="spr0266" fbc:name="sulA" metaid="G_spr0266">
        <annotation>
	<rdf:RDF xmlns:rdf="http://www.w3.org/1999/02/22-rdf-syntax-ns#" xmlns:bqbiol="http://biomodels.net/biology-qualifiers/">
	<rdf:Description rdf:about="#G_spr0266">
              <bqbiol:is>
	<rdf:Bag>
	<rdf:li rdf:resource="http://identifiers.org/ncbiprotein/spr0266" />
	</rdf:Bag>
	</bqbiol:is>
	
	<bqbiol:encodes>
	<rdf:Bag>
	<rdf:li rdf:resource="http://identifiers.org/kegg.reaction/R03066" />
	<rdf:li rdf:resource="http://identifiers.org/kegg.reaction/R03067" />
	</rdf:Bag>
	</bqbiol:encodes>
	</rdf:Description>
	</rdf:RDF>
	</annotation>
            </fbc:geneProduct>
      <fbc:geneProduct fbc:id="G_spr1648" fbc:label="spr1648" fbc:name="galT" metaid="G_spr1648">
        <annotation>
	<rdf:RDF xmlns:rdf="http://www.w3.org/1999/02/22-rdf-syntax-ns#" xmlns:bqbiol="http://biomodels.net/biology-qualifiers/">
	<rdf:Description rdf:about="#G_spr1648">
              <bqbiol:is>
	<rdf:Bag>
	<rdf:li rdf:resource="http://identifiers.org/ncbiprotein/spr1648" />
	</rdf:Bag>
	</bqbiol:is>
	
	<bqbiol:encodes>
	<rdf:Bag>
	<rdf:li rdf:resource="http://identifiers.org/kegg.reaction/R00955" />
	</rdf:Bag>
	</bqbiol:encodes>
	</rdf:Description>
	</rdf:RDF>
	</annotation>
            </fbc:geneProduct>
      <fbc:geneProduct fbc:id="G_spr1667" fbc:label="spr1667" fbc:name="galT" metaid="G_spr1667">
        <annotation>
	<rdf:RDF xmlns:rdf="http://www.w3.org/1999/02/22-rdf-syntax-ns#" xmlns:bqbiol="http://biomodels.net/biology-qualifiers/">
	<rdf:Description rdf:about="#G_spr1667">
              <bqbiol:is>
	<rdf:Bag>
	<rdf:li rdf:resource="http://identifiers.org/ncbiprotein/spr1667" />
	</rdf:Bag>
	</bqbiol:is>
	
	<bqbiol:encodes>
	<rdf:Bag>
	<rdf:li rdf:resource="http://identifiers.org/kegg.reaction/R00955" />
	</rdf:Bag>
	</bqbiol:encodes>
	</rdf:Description>
	</rdf:RDF>
	</annotation>
            </fbc:geneProduct>
      <fbc:geneProduct fbc:id="G_spr1632" fbc:label="spr1632" fbc:name="trpB" metaid="G_spr1632">
        <annotation>
	<rdf:RDF xmlns:rdf="http://www.w3.org/1999/02/22-rdf-syntax-ns#" xmlns:bqbiol="http://biomodels.net/biology-qualifiers/">
	<rdf:Description rdf:about="#G_spr1632">
              <bqbiol:is>
	<rdf:Bag>
	<rdf:li rdf:resource="http://identifiers.org/ncbiprotein/spr1632" />
	</rdf:Bag>
	</bqbiol:is>
	
	<bqbiol:encodes>
	<rdf:Bag>
	<rdf:li rdf:resource="http://identifiers.org/kegg.reaction/R02722" />
	</rdf:Bag>
	</bqbiol:encodes>
	</rdf:Description>
	</rdf:RDF>
	</annotation>
            </fbc:geneProduct>
      <fbc:geneProduct fbc:id="G_spr1631" fbc:label="spr1631" fbc:name="trpA" metaid="G_spr1631">
        <annotation>
	<rdf:RDF xmlns:rdf="http://www.w3.org/1999/02/22-rdf-syntax-ns#" xmlns:bqbiol="http://biomodels.net/biology-qualifiers/">
	<rdf:Description rdf:about="#G_spr1631">
              <bqbiol:is>
	<rdf:Bag>
	<rdf:li rdf:resource="http://identifiers.org/ncbiprotein/spr1631" />
	</rdf:Bag>
	</bqbiol:is>
	
	<bqbiol:encodes>
	<rdf:Bag>
	<rdf:li rdf:resource="http://identifiers.org/kegg.reaction/R02722" />
	</rdf:Bag>
	</bqbiol:encodes>
	</rdf:Description>
	</rdf:RDF>
	</annotation>
            </fbc:geneProduct>
      <fbc:geneProduct fbc:id="G_spr0268" fbc:label="spr0268" fbc:name="folE" metaid="G_spr0268">
        <annotation>
	<rdf:RDF xmlns:rdf="http://www.w3.org/1999/02/22-rdf-syntax-ns#" xmlns:bqbiol="http://biomodels.net/biology-qualifiers/">
	<rdf:Description rdf:about="#G_spr0268">
              <bqbiol:is>
	<rdf:Bag>
	<rdf:li rdf:resource="http://identifiers.org/ncbiprotein/spr0268" />
	</rdf:Bag>
	</bqbiol:is>
	
	<bqbiol:encodes>
	<rdf:Bag>
	<rdf:li rdf:resource="http://identifiers.org/kegg.reaction/R05048" />
	<rdf:li rdf:resource="http://identifiers.org/kegg.reaction/R05046" />
	<rdf:li rdf:resource="http://identifiers.org/kegg.reaction/R04639" />
	<rdf:li rdf:resource="http://identifiers.org/kegg.reaction/R00428" />
	</rdf:Bag>
	</bqbiol:encodes>
	</rdf:Description>
	</rdf:RDF>
	</annotation>
            </fbc:geneProduct>
      <fbc:geneProduct fbc:id="G_spr0746" fbc:label="spr0746" fbc:name="cdd" metaid="G_spr0746">
        <annotation>
	<rdf:RDF xmlns:rdf="http://www.w3.org/1999/02/22-rdf-syntax-ns#" xmlns:bqbiol="http://biomodels.net/biology-qualifiers/">
	<rdf:Description rdf:about="#G_spr0746">
              <bqbiol:is>
	<rdf:Bag>
	<rdf:li rdf:resource="http://identifiers.org/ncbiprotein/spr0746" />
	</rdf:Bag>
	</bqbiol:is>
	
	<bqbiol:encodes>
	<rdf:Bag>
	<rdf:li rdf:resource="http://identifiers.org/kegg.reaction/R01878" />
	<rdf:li rdf:resource="http://identifiers.org/kegg.reaction/R02485" />
	</rdf:Bag>
	</bqbiol:encodes>
	</rdf:Description>
	</rdf:RDF>
	</annotation>
            </fbc:geneProduct>
      <fbc:geneProduct fbc:id="G_spr0654" fbc:label="spr0654" fbc:name="comEB" metaid="G_spr0654">
        <annotation>
	<rdf:RDF xmlns:rdf="http://www.w3.org/1999/02/22-rdf-syntax-ns#" xmlns:bqbiol="http://biomodels.net/biology-qualifiers/">
	<rdf:Description rdf:about="#G_spr0654">
              <bqbiol:is>
	<rdf:Bag>
	<rdf:li rdf:resource="http://identifiers.org/ncbiprotein/spr0654" />
	</rdf:Bag>
	</bqbiol:is>
	
	<bqbiol:encodes>
	<rdf:Bag>
	<rdf:li rdf:resource="http://identifiers.org/kegg.reaction/R01878" />
	<rdf:li rdf:resource="http://identifiers.org/kegg.reaction/R02485" />
	</rdf:Bag>
	</bqbiol:encodes>
	</rdf:Description>
	</rdf:RDF>
	</annotation>
            </fbc:geneProduct>
      <fbc:geneProduct fbc:id="G_spr1188" fbc:label="spr1188" fbc:name="cdd" metaid="G_spr1188">
        <annotation>
	<rdf:RDF xmlns:rdf="http://www.w3.org/1999/02/22-rdf-syntax-ns#" xmlns:bqbiol="http://biomodels.net/biology-qualifiers/">
	<rdf:Description rdf:about="#G_spr1188">
              <bqbiol:is>
	<rdf:Bag>
	<rdf:li rdf:resource="http://identifiers.org/ncbiprotein/spr1188" />
	</rdf:Bag>
	</bqbiol:is>
	
	<bqbiol:encodes>
	<rdf:Bag>
	<rdf:li rdf:resource="http://identifiers.org/kegg.reaction/R01878" />
	<rdf:li rdf:resource="http://identifiers.org/kegg.reaction/R02485" />
	</rdf:Bag>
	</bqbiol:encodes>
	</rdf:Description>
	</rdf:RDF>
	</annotation>
            </fbc:geneProduct>
      <fbc:geneProduct fbc:id="G_spr0022" fbc:label="spr0022" metaid="G_spr0022">
        <annotation>
	<rdf:RDF xmlns:rdf="http://www.w3.org/1999/02/22-rdf-syntax-ns#" xmlns:bqbiol="http://biomodels.net/biology-qualifiers/">
	<rdf:Description rdf:about="#G_spr0022">
              <bqbiol:is>
	<rdf:Bag>
	<rdf:li rdf:resource="http://identifiers.org/ncbiprotein/spr0022" />
	</rdf:Bag>
	</bqbiol:is>
	
	<bqbiol:encodes>
	<rdf:Bag>
	<rdf:li rdf:resource="http://identifiers.org/kegg.reaction/R01878" />
	<rdf:li rdf:resource="http://identifiers.org/kegg.reaction/R02485" />
	</rdf:Bag>
	</bqbiol:encodes>
	</rdf:Description>
	</rdf:RDF>
	</annotation>
            </fbc:geneProduct>
      <fbc:geneProduct fbc:id="G_spr1818" fbc:label="spr1818" metaid="G_spr1818">
        <annotation>
	<rdf:RDF xmlns:rdf="http://www.w3.org/1999/02/22-rdf-syntax-ns#" xmlns:bqbiol="http://biomodels.net/biology-qualifiers/">
	<rdf:Description rdf:about="#G_spr1818">
              <bqbiol:is>
	<rdf:Bag>
	<rdf:li rdf:resource="http://identifiers.org/ncbiprotein/spr1818" />
	</rdf:Bag>
	</bqbiol:is>
	
	<bqbiol:encodes>
	<rdf:Bag>
	<rdf:li rdf:resource="http://identifiers.org/kegg.reaction/R01148" />
	</rdf:Bag>
	</bqbiol:encodes>
	</rdf:Description>
	</rdf:RDF>
	</annotation>
            </fbc:geneProduct>
      <fbc:geneProduct fbc:id="G_spr0161" fbc:label="spr0161" fbc:name="ribH" metaid="G_spr0161">
        <annotation>
	<rdf:RDF xmlns:rdf="http://www.w3.org/1999/02/22-rdf-syntax-ns#" xmlns:bqbiol="http://biomodels.net/biology-qualifiers/">
	<rdf:Description rdf:about="#G_spr0161">
              <bqbiol:is>
	<rdf:Bag>
	<rdf:li rdf:resource="http://identifiers.org/ncbiprotein/spr0161" />
	</rdf:Bag>
	</bqbiol:is>
	
	<bqbiol:encodes>
	<rdf:Bag>
	<rdf:li rdf:resource="http://identifiers.org/kegg.reaction/R04457" />
	</rdf:Bag>
	</bqbiol:encodes>
	</rdf:Description>
	</rdf:RDF>
	</annotation>
            </fbc:geneProduct>
      <fbc:geneProduct fbc:id="G_spr0340" fbc:label="spr0340" fbc:name="mvaK2" metaid="G_spr0340">
        <annotation>
	<rdf:RDF xmlns:rdf="http://www.w3.org/1999/02/22-rdf-syntax-ns#" xmlns:bqbiol="http://biomodels.net/biology-qualifiers/">
	<rdf:Description rdf:about="#G_spr0340">
              <bqbiol:is>
	<rdf:Bag>
	<rdf:li rdf:resource="http://identifiers.org/ncbiprotein/spr0340" />
	</rdf:Bag>
	</bqbiol:is>
	
	<bqbiol:encodes>
	<rdf:Bag>
	<rdf:li rdf:resource="http://identifiers.org/kegg.reaction/R03245" />
	</rdf:Bag>
	</bqbiol:encodes>
	</rdf:Description>
	</rdf:RDF>
	</annotation>
            </fbc:geneProduct>
      <fbc:geneProduct fbc:id="G_spr1775" fbc:label="spr1775" fbc:name="ndk" metaid="G_spr1775">
        <annotation>
	<rdf:RDF xmlns:rdf="http://www.w3.org/1999/02/22-rdf-syntax-ns#" xmlns:bqbiol="http://biomodels.net/biology-qualifiers/">
	<rdf:Description rdf:about="#G_spr1775">
              <bqbiol:is>
	<rdf:Bag>
	<rdf:li rdf:resource="http://identifiers.org/ncbiprotein/spr1775" />
	</rdf:Bag>
	</bqbiol:is>
	
	<bqbiol:encodes>
	<rdf:Bag>
	<rdf:li rdf:resource="http://identifiers.org/kegg.reaction/R00570" />
	<rdf:li rdf:resource="http://identifiers.org/kegg.reaction/R00330" />
	<rdf:li rdf:resource="http://identifiers.org/kegg.reaction/R00156" />
	<rdf:li rdf:resource="http://identifiers.org/kegg.reaction/R02093" />
	<rdf:li rdf:resource="http://identifiers.org/kegg.reaction/R02326" />
	<rdf:li rdf:resource="http://identifiers.org/kegg.reaction/R02331" />
	</rdf:Bag>
	</bqbiol:encodes>
	</rdf:Description>
	</rdf:RDF>
	</annotation>
            </fbc:geneProduct>
      <fbc:geneProduct fbc:id="G_spr1417" fbc:label="spr1417" fbc:name="glmM" metaid="G_spr1417">
        <annotation>
	<rdf:RDF xmlns:rdf="http://www.w3.org/1999/02/22-rdf-syntax-ns#" xmlns:bqbiol="http://biomodels.net/biology-qualifiers/">
	<rdf:Description rdf:about="#G_spr1417">
              <bqbiol:is>
	<rdf:Bag>
	<rdf:li rdf:resource="http://identifiers.org/ncbiprotein/spr1417" />
	</rdf:Bag>
	</bqbiol:is>
	
	<bqbiol:encodes>
	<rdf:Bag>
	<rdf:li rdf:resource="http://identifiers.org/kegg.reaction/R02060" />
	</rdf:Bag>
	</bqbiol:encodes>
	</rdf:Description>
	</rdf:RDF>
	</annotation>
            </fbc:geneProduct>
      <fbc:geneProduct fbc:id="G_spr0335" fbc:label="spr0335" fbc:name="gnd" metaid="G_spr0335">
        <annotation>
	<rdf:RDF xmlns:rdf="http://www.w3.org/1999/02/22-rdf-syntax-ns#" xmlns:bqbiol="http://biomodels.net/biology-qualifiers/">
	<rdf:Description rdf:about="#G_spr0335">
              <bqbiol:is>
	<rdf:Bag>
	<rdf:li rdf:resource="http://identifiers.org/ncbiprotein/spr0335" />
	</rdf:Bag>
	</bqbiol:is>
	
	<bqbiol:encodes>
	<rdf:Bag>
	<rdf:li rdf:resource="http://identifiers.org/kegg.reaction/R01528" />
	</rdf:Bag>
	</bqbiol:encodes>
	</rdf:Description>
	</rdf:RDF>
	</annotation>
            </fbc:geneProduct>
      <fbc:geneProduct fbc:id="G_spr1122" fbc:label="spr1122" fbc:name="zwf" metaid="G_spr1122">
        <annotation>
	<rdf:RDF xmlns:rdf="http://www.w3.org/1999/02/22-rdf-syntax-ns#" xmlns:bqbiol="http://biomodels.net/biology-qualifiers/">
	<rdf:Description rdf:about="#G_spr1122">
              <bqbiol:is>
	<rdf:Bag>
	<rdf:li rdf:resource="http://identifiers.org/ncbiprotein/spr1122" />
	</rdf:Bag>
	</bqbiol:is>
	
	<bqbiol:encodes>
	<rdf:Bag>
	<rdf:li rdf:resource="http://identifiers.org/kegg.reaction/R02736" />
	</rdf:Bag>
	</bqbiol:encodes>
	</rdf:Description>
	</rdf:RDF>
	</annotation>
            </fbc:geneProduct>
      <fbc:geneProduct fbc:id="G_spr0048" fbc:label="spr0048" fbc:name="purM" metaid="G_spr0048">
        <annotation>
	<rdf:RDF xmlns:rdf="http://www.w3.org/1999/02/22-rdf-syntax-ns#" xmlns:bqbiol="http://biomodels.net/biology-qualifiers/">
	<rdf:Description rdf:about="#G_spr0048">
              <bqbiol:is>
	<rdf:Bag>
	<rdf:li rdf:resource="http://identifiers.org/ncbiprotein/spr0048" />
	</rdf:Bag>
	</bqbiol:is>
	
	<bqbiol:encodes>
	<rdf:Bag>
	<rdf:li rdf:resource="http://identifiers.org/kegg.reaction/R04208" />
	</rdf:Bag>
	</bqbiol:encodes>
	</rdf:Description>
	</rdf:RDF>
	</annotation>
            </fbc:geneProduct>
      <fbc:geneProduct fbc:id="G_spr1100" fbc:label="spr1100" fbc:name="ldh" metaid="G_spr1100">
        <annotation>
	<rdf:RDF xmlns:rdf="http://www.w3.org/1999/02/22-rdf-syntax-ns#" xmlns:bqbiol="http://biomodels.net/biology-qualifiers/">
	<rdf:Description rdf:about="#G_spr1100">
              <bqbiol:is>
	<rdf:Bag>
	<rdf:li rdf:resource="http://identifiers.org/ncbiprotein/spr1100" />
	</rdf:Bag>
	</bqbiol:is>
	
	<bqbiol:encodes>
	<rdf:Bag>
	<rdf:li rdf:resource="http://identifiers.org/kegg.reaction/R00703" />
	</rdf:Bag>
	</bqbiol:encodes>
	</rdf:Description>
	</rdf:RDF>
	</annotation>
            </fbc:geneProduct>
      <fbc:geneProduct fbc:id="G_spr0647" fbc:label="spr0647" fbc:name="pmi" metaid="G_spr0647">
        <annotation>
	<rdf:RDF xmlns:rdf="http://www.w3.org/1999/02/22-rdf-syntax-ns#" xmlns:bqbiol="http://biomodels.net/biology-qualifiers/">
	<rdf:Description rdf:about="#G_spr0647">
              <bqbiol:is>
	<rdf:Bag>
	<rdf:li rdf:resource="http://identifiers.org/ncbiprotein/spr0647" />
	</rdf:Bag>
	</bqbiol:is>
	
	<bqbiol:encodes>
	<rdf:Bag>
	<rdf:li rdf:resource="http://identifiers.org/kegg.reaction/R01819" />
	</rdf:Bag>
	</bqbiol:encodes>
	</rdf:Description>
	</rdf:RDF>
	</annotation>
            </fbc:geneProduct>
      <fbc:geneProduct fbc:id="G_spr1432" fbc:label="spr1432" fbc:name="tpiA" metaid="G_spr1432">
        <annotation>
	<rdf:RDF xmlns:rdf="http://www.w3.org/1999/02/22-rdf-syntax-ns#" xmlns:bqbiol="http://biomodels.net/biology-qualifiers/">
	<rdf:Description rdf:about="#G_spr1432">
              <bqbiol:is>
	<rdf:Bag>
	<rdf:li rdf:resource="http://identifiers.org/ncbiprotein/spr1432" />
	</rdf:Bag>
	</bqbiol:is>
	
	<bqbiol:encodes>
	<rdf:Bag>
	<rdf:li rdf:resource="http://identifiers.org/kegg.reaction/R01015" />
	</rdf:Bag>
	</bqbiol:encodes>
	</rdf:Description>
	</rdf:RDF>
	</annotation>
            </fbc:geneProduct>
      <fbc:geneProduct fbc:id="G_spr1570" fbc:label="spr1570" fbc:name="mvaA" metaid="G_spr1570">
        <annotation>
	<rdf:RDF xmlns:rdf="http://www.w3.org/1999/02/22-rdf-syntax-ns#" xmlns:bqbiol="http://biomodels.net/biology-qualifiers/">
	<rdf:Description rdf:about="#G_spr1570">
              <bqbiol:is>
	<rdf:Bag>
	<rdf:li rdf:resource="http://identifiers.org/ncbiprotein/spr1570" />
	</rdf:Bag>
	</bqbiol:is>
	
	<bqbiol:encodes>
	<rdf:Bag>
	<rdf:li rdf:resource="http://identifiers.org/kegg.reaction/R02081" />
	</rdf:Bag>
	</bqbiol:encodes>
	</rdf:Description>
	</rdf:RDF>
	</annotation>
            </fbc:geneProduct>
      <fbc:geneProduct fbc:id="G_spr1135" fbc:label="spr1135" fbc:name="leuB" metaid="G_spr1135">
        <annotation>
	<rdf:RDF xmlns:rdf="http://www.w3.org/1999/02/22-rdf-syntax-ns#" xmlns:bqbiol="http://biomodels.net/biology-qualifiers/">
	<rdf:Description rdf:about="#G_spr1135">
              <bqbiol:is>
	<rdf:Bag>
	<rdf:li rdf:resource="http://identifiers.org/ncbiprotein/spr1135" />
	</rdf:Bag>
	</bqbiol:is>
	
	<bqbiol:encodes>
	<rdf:Bag>
	<rdf:li rdf:resource="http://identifiers.org/kegg.reaction/R01652" />
	<rdf:li rdf:resource="http://identifiers.org/kegg.reaction/R04426" />
	</rdf:Bag>
	</bqbiol:encodes>
	</rdf:Description>
	</rdf:RDF>
	</annotation>
            </fbc:geneProduct>
      <fbc:geneProduct fbc:id="G_spr1140" fbc:label="spr1140" metaid="G_spr1140">
        <annotation>
	<rdf:RDF xmlns:rdf="http://www.w3.org/1999/02/22-rdf-syntax-ns#" xmlns:bqbiol="http://biomodels.net/biology-qualifiers/">
	<rdf:Description rdf:about="#G_spr1140">
              <bqbiol:is>
	<rdf:Bag>
	<rdf:li rdf:resource="http://identifiers.org/ncbiprotein/spr1140" />
	</rdf:Bag>
	</bqbiol:is>
	
	<bqbiol:encodes>
	<rdf:Bag>
	<rdf:li rdf:resource="http://identifiers.org/kegg.reaction/R01652" />
	</rdf:Bag>
	</bqbiol:encodes>
	</rdf:Description>
	</rdf:RDF>
	</annotation>
            </fbc:geneProduct>
      <fbc:geneProduct fbc:id="G_spr0359" fbc:label="spr0359" fbc:name="mtlD" metaid="G_spr0359">
        <annotation>
	<rdf:RDF xmlns:rdf="http://www.w3.org/1999/02/22-rdf-syntax-ns#" xmlns:bqbiol="http://biomodels.net/biology-qualifiers/">
	<rdf:Description rdf:about="#G_spr0359">
              <bqbiol:is>
	<rdf:Bag>
	<rdf:li rdf:resource="http://identifiers.org/ncbiprotein/spr0359" />
	</rdf:Bag>
	</bqbiol:is>
	
	<bqbiol:encodes>
	<rdf:Bag>
	<rdf:li rdf:resource="http://identifiers.org/kegg.reaction/R02703" />
	</rdf:Bag>
	</bqbiol:encodes>
	</rdf:Description>
	</rdf:RDF>
	</annotation>
            </fbc:geneProduct>
      <fbc:geneProduct fbc:id="G_spr0870" fbc:label="spr0870" fbc:name="dgkA" metaid="G_spr0870">
        <annotation>
	<rdf:RDF xmlns:rdf="http://www.w3.org/1999/02/22-rdf-syntax-ns#" xmlns:bqbiol="http://biomodels.net/biology-qualifiers/">
	<rdf:Description rdf:about="#G_spr0870">
              <bqbiol:is>
	<rdf:Bag>
	<rdf:li rdf:resource="http://identifiers.org/ncbiprotein/spr0870" />
	</rdf:Bag>
	</bqbiol:is>
	
	<bqbiol:encodes>
	<rdf:Bag>
	<rdf:li rdf:resource="http://identifiers.org/kegg.reaction/R02240" />
	</rdf:Bag>
	</bqbiol:encodes>
	</rdf:Description>
	</rdf:RDF>
	</annotation>
            </fbc:geneProduct>
      <fbc:geneProduct fbc:id="G_spr0052" fbc:label="spr0052" fbc:name="purD" metaid="G_spr0052">
        <annotation>
	<rdf:RDF xmlns:rdf="http://www.w3.org/1999/02/22-rdf-syntax-ns#" xmlns:bqbiol="http://biomodels.net/biology-qualifiers/">
	<rdf:Description rdf:about="#G_spr0052">
              <bqbiol:is>
	<rdf:Bag>
	<rdf:li rdf:resource="http://identifiers.org/ncbiprotein/spr0052" />
	</rdf:Bag>
	</bqbiol:is>
	
	<bqbiol:encodes>
	<rdf:Bag>
	<rdf:li rdf:resource="http://identifiers.org/kegg.reaction/R04144" />
	</rdf:Bag>
	</bqbiol:encodes>
	</rdf:Description>
	</rdf:RDF>
	</annotation>
            </fbc:geneProduct>
      <fbc:geneProduct fbc:id="G_spr0750" fbc:label="spr0750" metaid="G_spr0750">
        <annotation>
	<rdf:RDF xmlns:rdf="http://www.w3.org/1999/02/22-rdf-syntax-ns#" xmlns:bqbiol="http://biomodels.net/biology-qualifiers/">
	<rdf:Description rdf:about="#G_spr0750">
              <bqbiol:is>
	<rdf:Bag>
	<rdf:li rdf:resource="http://identifiers.org/ncbiprotein/spr0750" />
	</rdf:Bag>
	</bqbiol:is>
	
	<bqbiol:encodes>
	<rdf:Bag />
	</bqbiol:encodes>
	</rdf:Description>
	</rdf:RDF>
	</annotation>
            </fbc:geneProduct>
      <fbc:geneProduct fbc:id="G_spr0749" fbc:label="spr0749" fbc:name="ABC-MSP" metaid="G_spr0749">
        <annotation>
	<rdf:RDF xmlns:rdf="http://www.w3.org/1999/02/22-rdf-syntax-ns#" xmlns:bqbiol="http://biomodels.net/biology-qualifiers/">
	<rdf:Description rdf:about="#G_spr0749">
              <bqbiol:is>
	<rdf:Bag>
	<rdf:li rdf:resource="http://identifiers.org/ncbiprotein/spr0749" />
	</rdf:Bag>
	</bqbiol:is>
	
	<bqbiol:encodes>
	<rdf:Bag />
	</bqbiol:encodes>
	</rdf:Description>
	</rdf:RDF>
	</annotation>
            </fbc:geneProduct>
      <fbc:geneProduct fbc:id="G_spr0660" fbc:label="spr0660" metaid="G_spr0660">
        <annotation>
	<rdf:RDF xmlns:rdf="http://www.w3.org/1999/02/22-rdf-syntax-ns#" xmlns:bqbiol="http://biomodels.net/biology-qualifiers/">
	<rdf:Description rdf:about="#G_spr0660">
              <bqbiol:is>
	<rdf:Bag>
	<rdf:li rdf:resource="http://identifiers.org/ncbiprotein/spr0660" />
	</rdf:Bag>
	</bqbiol:is>
	
	<bqbiol:encodes>
	<rdf:Bag />
	</bqbiol:encodes>
	</rdf:Description>
	</rdf:RDF>
	</annotation>
            </fbc:geneProduct>
      <fbc:geneProduct fbc:id="G_spr0661" fbc:label="spr0661" metaid="G_spr0661">
        <annotation>
	<rdf:RDF xmlns:rdf="http://www.w3.org/1999/02/22-rdf-syntax-ns#" xmlns:bqbiol="http://biomodels.net/biology-qualifiers/">
	<rdf:Description rdf:about="#G_spr0661">
              <bqbiol:is>
	<rdf:Bag>
	<rdf:li rdf:resource="http://identifiers.org/ncbiprotein/spr0661" />
	</rdf:Bag>
	</bqbiol:is>
	
	<bqbiol:encodes>
	<rdf:Bag />
	</bqbiol:encodes>
	</rdf:Description>
	</rdf:RDF>
	</annotation>
            </fbc:geneProduct>
      <fbc:geneProduct fbc:id="G_spr0259" fbc:label="spr0259" fbc:name="manN" metaid="G_spr0259">
        <annotation>
	<rdf:RDF xmlns:rdf="http://www.w3.org/1999/02/22-rdf-syntax-ns#" xmlns:bqbiol="http://biomodels.net/biology-qualifiers/">
	<rdf:Description rdf:about="#G_spr0259">
              <bqbiol:is>
	<rdf:Bag>
	<rdf:li rdf:resource="http://identifiers.org/ncbiprotein/spr0259" />
	</rdf:Bag>
	</bqbiol:is>
	
	<bqbiol:encodes>
	<rdf:Bag />
	</bqbiol:encodes>
	</rdf:Description>
	</rdf:RDF>
	</annotation>
            </fbc:geneProduct>
      <fbc:geneProduct fbc:id="G_spr1699" fbc:label="spr1699" fbc:name="treP" metaid="G_spr1699">
        <annotation>
	<rdf:RDF xmlns:rdf="http://www.w3.org/1999/02/22-rdf-syntax-ns#" xmlns:bqbiol="http://biomodels.net/biology-qualifiers/">
	<rdf:Description rdf:about="#G_spr1699">
              <bqbiol:is>
	<rdf:Bag>
	<rdf:li rdf:resource="http://identifiers.org/ncbiprotein/spr1699" />
	</rdf:Bag>
	</bqbiol:is>
	
	<bqbiol:encodes>
	<rdf:Bag />
	</bqbiol:encodes>
	</rdf:Description>
	</rdf:RDF>
	</annotation>
            </fbc:geneProduct>
      <fbc:geneProduct fbc:id="G_spr1566" fbc:label="spr1566" fbc:name="scrA" metaid="G_spr1566">
        <annotation>
	<rdf:RDF xmlns:rdf="http://www.w3.org/1999/02/22-rdf-syntax-ns#" xmlns:bqbiol="http://biomodels.net/biology-qualifiers/">
	<rdf:Description rdf:about="#G_spr1566">
              <bqbiol:is>
	<rdf:Bag>
	<rdf:li rdf:resource="http://identifiers.org/ncbiprotein/spr1566" />
	</rdf:Bag>
	</bqbiol:is>
	
	<bqbiol:encodes>
	<rdf:Bag />
	</bqbiol:encodes>
	</rdf:Description>
	</rdf:RDF>
	</annotation>
            </fbc:geneProduct>
      <fbc:geneProduct fbc:id="G_spr0295" fbc:label="spr0295" fbc:name="PTS-EII" metaid="G_spr0295">
        <annotation>
	<rdf:RDF xmlns:rdf="http://www.w3.org/1999/02/22-rdf-syntax-ns#" xmlns:bqbiol="http://biomodels.net/biology-qualifiers/">
	<rdf:Description rdf:about="#G_spr0295">
              <bqbiol:is>
	<rdf:Bag>
	<rdf:li rdf:resource="http://identifiers.org/ncbiprotein/spr0295" />
	</rdf:Bag>
	</bqbiol:is>
	
	<bqbiol:encodes>
	<rdf:Bag />
	</bqbiol:encodes>
	</rdf:Description>
	</rdf:RDF>
	</annotation>
            </fbc:geneProduct>
      <fbc:geneProduct fbc:id="G_spr0294" fbc:label="spr0294" fbc:name="PTS-EII" metaid="G_spr0294">
        <annotation>
	<rdf:RDF xmlns:rdf="http://www.w3.org/1999/02/22-rdf-syntax-ns#" xmlns:bqbiol="http://biomodels.net/biology-qualifiers/">
	<rdf:Description rdf:about="#G_spr0294">
              <bqbiol:is>
	<rdf:Bag>
	<rdf:li rdf:resource="http://identifiers.org/ncbiprotein/spr0294" />
	</rdf:Bag>
	</bqbiol:is>
	
	<bqbiol:encodes>
	<rdf:Bag />
	</bqbiol:encodes>
	</rdf:Description>
	</rdf:RDF>
	</annotation>
            </fbc:geneProduct>
      <fbc:geneProduct fbc:id="G_spr0260" fbc:label="spr0260" fbc:name="manM" metaid="G_spr0260">
        <annotation>
	<rdf:RDF xmlns:rdf="http://www.w3.org/1999/02/22-rdf-syntax-ns#" xmlns:bqbiol="http://biomodels.net/biology-qualifiers/">
	<rdf:Description rdf:about="#G_spr0260">
              <bqbiol:is>
	<rdf:Bag>
	<rdf:li rdf:resource="http://identifiers.org/ncbiprotein/spr0260" />
	</rdf:Bag>
	</bqbiol:is>
	
	<bqbiol:encodes>
	<rdf:Bag />
	</bqbiol:encodes>
	</rdf:Description>
	</rdf:RDF>
	</annotation>
            </fbc:geneProduct>
      <fbc:geneProduct fbc:id="G_spr0062" fbc:label="spr0062" fbc:name="PTS-EIID" metaid="G_spr0062">
        <annotation>
	<rdf:RDF xmlns:rdf="http://www.w3.org/1999/02/22-rdf-syntax-ns#" xmlns:bqbiol="http://biomodels.net/biology-qualifiers/">
	<rdf:Description rdf:about="#G_spr0062">
              <bqbiol:is>
	<rdf:Bag>
	<rdf:li rdf:resource="http://identifiers.org/ncbiprotein/spr0062" />
	</rdf:Bag>
	</bqbiol:is>
	
	<bqbiol:encodes>
	<rdf:Bag />
	</bqbiol:encodes>
	</rdf:Description>
	</rdf:RDF>
	</annotation>
            </fbc:geneProduct>
      <fbc:geneProduct fbc:id="G_spr0061" fbc:label="spr0061" fbc:name="PTS-EIIC" metaid="G_spr0061">
        <annotation>
	<rdf:RDF xmlns:rdf="http://www.w3.org/1999/02/22-rdf-syntax-ns#" xmlns:bqbiol="http://biomodels.net/biology-qualifiers/">
	<rdf:Description rdf:about="#G_spr0061">
              <bqbiol:is>
	<rdf:Bag>
	<rdf:li rdf:resource="http://identifiers.org/ncbiprotein/spr0061" />
	</rdf:Bag>
	</bqbiol:is>
	
	<bqbiol:encodes>
	<rdf:Bag />
	</bqbiol:encodes>
	</rdf:Description>
	</rdf:RDF>
	</annotation>
            </fbc:geneProduct>
      <fbc:geneProduct fbc:id="G_spr1528" fbc:label="spr1528" fbc:name="PTS-EII" metaid="G_spr1528">
        <annotation>
	<rdf:RDF xmlns:rdf="http://www.w3.org/1999/02/22-rdf-syntax-ns#" xmlns:bqbiol="http://biomodels.net/biology-qualifiers/">
	<rdf:Description rdf:about="#G_spr1528">
              <bqbiol:is>
	<rdf:Bag>
	<rdf:li rdf:resource="http://identifiers.org/ncbiprotein/spr1528" />
	</rdf:Bag>
	</bqbiol:is>
	
	<bqbiol:encodes>
	<rdf:Bag />
	</bqbiol:encodes>
	</rdf:Description>
	</rdf:RDF>
	</annotation>
            </fbc:geneProduct>
      <fbc:geneProduct fbc:id="G_spr0505" fbc:label="spr0505" fbc:name="PTS-EII" metaid="G_spr0505">
        <annotation>
	<rdf:RDF xmlns:rdf="http://www.w3.org/1999/02/22-rdf-syntax-ns#" xmlns:bqbiol="http://biomodels.net/biology-qualifiers/">
	<rdf:Description rdf:about="#G_spr0505">
              <bqbiol:is>
	<rdf:Bag>
	<rdf:li rdf:resource="http://identifiers.org/ncbiprotein/spr0505" />
	</rdf:Bag>
	</bqbiol:is>
	
	<bqbiol:encodes>
	<rdf:Bag />
	</bqbiol:encodes>
	</rdf:Description>
	</rdf:RDF>
	</annotation>
            </fbc:geneProduct>
      <fbc:geneProduct fbc:id="G_spr1968" fbc:label="spr1968" fbc:name="PTS-EII" metaid="G_spr1968">
        <annotation>
	<rdf:RDF xmlns:rdf="http://www.w3.org/1999/02/22-rdf-syntax-ns#" xmlns:bqbiol="http://biomodels.net/biology-qualifiers/">
	<rdf:Description rdf:about="#G_spr1968">
              <bqbiol:is>
	<rdf:Bag>
	<rdf:li rdf:resource="http://identifiers.org/ncbiprotein/spr1968" />
	</rdf:Bag>
	</bqbiol:is>
	
	<bqbiol:encodes>
	<rdf:Bag />
	</bqbiol:encodes>
	</rdf:Description>
	</rdf:RDF>
	</annotation>
            </fbc:geneProduct>
      <fbc:geneProduct fbc:id="G_spr1967" fbc:label="spr1967" fbc:name="PTS-EII" metaid="G_spr1967">
        <annotation>
	<rdf:RDF xmlns:rdf="http://www.w3.org/1999/02/22-rdf-syntax-ns#" xmlns:bqbiol="http://biomodels.net/biology-qualifiers/">
	<rdf:Description rdf:about="#G_spr1967">
              <bqbiol:is>
	<rdf:Bag>
	<rdf:li rdf:resource="http://identifiers.org/ncbiprotein/spr1967" />
	</rdf:Bag>
	</bqbiol:is>
	
	<bqbiol:encodes>
	<rdf:Bag />
	</bqbiol:encodes>
	</rdf:Description>
	</rdf:RDF>
	</annotation>
            </fbc:geneProduct>
      <fbc:geneProduct fbc:id="G_spr0668" fbc:label="spr0668" fbc:name="ptsG" metaid="G_spr0668">
        <annotation>
	<rdf:RDF xmlns:rdf="http://www.w3.org/1999/02/22-rdf-syntax-ns#" xmlns:bqbiol="http://biomodels.net/biology-qualifiers/">
	<rdf:Description rdf:about="#G_spr0668">
              <bqbiol:is>
	<rdf:Bag>
	<rdf:li rdf:resource="http://identifiers.org/ncbiprotein/spr0668" />
	</rdf:Bag>
	</bqbiol:is>
	
	<bqbiol:encodes>
	<rdf:Bag />
	</bqbiol:encodes>
	</rdf:Description>
	</rdf:RDF>
	</annotation>
            </fbc:geneProduct>
      <fbc:geneProduct fbc:id="G_spr1355" fbc:label="spr1355" metaid="G_spr1355">
        <annotation>
	<rdf:RDF xmlns:rdf="http://www.w3.org/1999/02/22-rdf-syntax-ns#" xmlns:bqbiol="http://biomodels.net/biology-qualifiers/">
	<rdf:Description rdf:about="#G_spr1355">
              <bqbiol:is>
	<rdf:Bag>
	<rdf:li rdf:resource="http://identifiers.org/ncbiprotein/spr1355" />
	</rdf:Bag>
	</bqbiol:is>
	
	<bqbiol:encodes>
	<rdf:Bag />
	</bqbiol:encodes>
	</rdf:Description>
	</rdf:RDF>
	</annotation>
            </fbc:geneProduct>
      <fbc:geneProduct fbc:id="G_spr1120" fbc:label="spr1120" fbc:name="glnP" metaid="G_spr1120">
        <annotation>
	<rdf:RDF xmlns:rdf="http://www.w3.org/1999/02/22-rdf-syntax-ns#" xmlns:bqbiol="http://biomodels.net/biology-qualifiers/">
	<rdf:Description rdf:about="#G_spr1120">
              <bqbiol:is>
	<rdf:Bag>
	<rdf:li rdf:resource="http://identifiers.org/ncbiprotein/spr1120" />
	</rdf:Bag>
	</bqbiol:is>
	
	<bqbiol:encodes>
	<rdf:Bag />
	</bqbiol:encodes>
	</rdf:Description>
	</rdf:RDF>
	</annotation>
            </fbc:geneProduct>
      <fbc:geneProduct fbc:id="G_spr0409" fbc:label="spr0409" metaid="G_spr0409">
        <annotation>
	<rdf:RDF xmlns:rdf="http://www.w3.org/1999/02/22-rdf-syntax-ns#" xmlns:bqbiol="http://biomodels.net/biology-qualifiers/">
	<rdf:Description rdf:about="#G_spr0409">
              <bqbiol:is>
	<rdf:Bag>
	<rdf:li rdf:resource="http://identifiers.org/ncbiprotein/spr0409" />
	</rdf:Bag>
	</bqbiol:is>
	
	<bqbiol:encodes>
	<rdf:Bag />
	</bqbiol:encodes>
	</rdf:Description>
	</rdf:RDF>
	</annotation>
            </fbc:geneProduct>
      <fbc:geneProduct fbc:id="G_spr0727" fbc:label="spr0727" metaid="G_spr0727">
        <annotation>
	<rdf:RDF xmlns:rdf="http://www.w3.org/1999/02/22-rdf-syntax-ns#" xmlns:bqbiol="http://biomodels.net/biology-qualifiers/">
	<rdf:Description rdf:about="#G_spr0727">
              <bqbiol:is>
	<rdf:Bag>
	<rdf:li rdf:resource="http://identifiers.org/ncbiprotein/spr0727" />
	</rdf:Bag>
	</bqbiol:is>
	
	<bqbiol:encodes>
	<rdf:Bag />
	</bqbiol:encodes>
	</rdf:Description>
	</rdf:RDF>
	</annotation>
            </fbc:geneProduct>
      <fbc:geneProduct fbc:id="G_spr0623" fbc:label="spr0623" metaid="G_spr0623">
        <annotation>
	<rdf:RDF xmlns:rdf="http://www.w3.org/1999/02/22-rdf-syntax-ns#" xmlns:bqbiol="http://biomodels.net/biology-qualifiers/">
	<rdf:Description rdf:about="#G_spr0623">
              <bqbiol:is>
	<rdf:Bag>
	<rdf:li rdf:resource="http://identifiers.org/ncbiprotein/spr0623" />
	</rdf:Bag>
	</bqbiol:is>
	
	<bqbiol:encodes>
	<rdf:Bag />
	</bqbiol:encodes>
	</rdf:Description>
	</rdf:RDF>
	</annotation>
            </fbc:geneProduct>
      <fbc:geneProduct fbc:id="G_spr0533" fbc:label="spr0533" metaid="G_spr0533">
        <annotation>
	<rdf:RDF xmlns:rdf="http://www.w3.org/1999/02/22-rdf-syntax-ns#" xmlns:bqbiol="http://biomodels.net/biology-qualifiers/">
	<rdf:Description rdf:about="#G_spr0533">
              <bqbiol:is>
	<rdf:Bag>
	<rdf:li rdf:resource="http://identifiers.org/ncbiprotein/spr0533" />
	</rdf:Bag>
	</bqbiol:is>
	
	<bqbiol:encodes>
	<rdf:Bag />
	</bqbiol:encodes>
	</rdf:Description>
	</rdf:RDF>
	</annotation>
            </fbc:geneProduct>
      <fbc:geneProduct fbc:id="G_spr0532" fbc:label="spr0532" metaid="G_spr0532">
        <annotation>
	<rdf:RDF xmlns:rdf="http://www.w3.org/1999/02/22-rdf-syntax-ns#" xmlns:bqbiol="http://biomodels.net/biology-qualifiers/">
	<rdf:Description rdf:about="#G_spr0532">
              <bqbiol:is>
	<rdf:Bag>
	<rdf:li rdf:resource="http://identifiers.org/ncbiprotein/spr0532" />
	</rdf:Bag>
	</bqbiol:is>
	
	<bqbiol:encodes>
	<rdf:Bag />
	</bqbiol:encodes>
	</rdf:Description>
	</rdf:RDF>
	</annotation>
            </fbc:geneProduct>
      <fbc:geneProduct fbc:id="G_spr0983" fbc:label="spr0983" metaid="G_spr0983">
        <annotation>
	<rdf:RDF xmlns:rdf="http://www.w3.org/1999/02/22-rdf-syntax-ns#" xmlns:bqbiol="http://biomodels.net/biology-qualifiers/">
	<rdf:Description rdf:about="#G_spr0983">
              <bqbiol:is>
	<rdf:Bag>
	<rdf:li rdf:resource="http://identifiers.org/ncbiprotein/spr0983" />
	</rdf:Bag>
	</bqbiol:is>
	
	<bqbiol:encodes>
	<rdf:Bag />
	</bqbiol:encodes>
	</rdf:Description>
	</rdf:RDF>
	</annotation>
            </fbc:geneProduct>
      <fbc:geneProduct fbc:id="G_spr1344" fbc:label="spr1344" metaid="G_spr1344">
        <annotation>
	<rdf:RDF xmlns:rdf="http://www.w3.org/1999/02/22-rdf-syntax-ns#" xmlns:bqbiol="http://biomodels.net/biology-qualifiers/">
	<rdf:Description rdf:about="#G_spr1344">
              <bqbiol:is>
	<rdf:Bag>
	<rdf:li rdf:resource="http://identifiers.org/ncbiprotein/spr1344" />
	</rdf:Bag>
	</bqbiol:is>
	
	<bqbiol:encodes>
	<rdf:Bag />
	</bqbiol:encodes>
	</rdf:Description>
	</rdf:RDF>
	</annotation>
            </fbc:geneProduct>
      <fbc:geneProduct fbc:id="G_spr0128" fbc:label="spr0128" metaid="G_spr0128">
        <annotation>
	<rdf:RDF xmlns:rdf="http://www.w3.org/1999/02/22-rdf-syntax-ns#" xmlns:bqbiol="http://biomodels.net/biology-qualifiers/">
	<rdf:Description rdf:about="#G_spr0128">
              <bqbiol:is>
	<rdf:Bag>
	<rdf:li rdf:resource="http://identifiers.org/ncbiprotein/spr0128" />
	</rdf:Bag>
	</bqbiol:is>
	
	<bqbiol:encodes>
	<rdf:Bag />
	</bqbiol:encodes>
	</rdf:Description>
	</rdf:RDF>
	</annotation>
            </fbc:geneProduct>
      <fbc:geneProduct fbc:id="G_spr1242" fbc:label="spr1242" metaid="G_spr1242">
        <annotation>
	<rdf:RDF xmlns:rdf="http://www.w3.org/1999/02/22-rdf-syntax-ns#" xmlns:bqbiol="http://biomodels.net/biology-qualifiers/">
	<rdf:Description rdf:about="#G_spr1242">
              <bqbiol:is>
	<rdf:Bag>
	<rdf:li rdf:resource="http://identifiers.org/ncbiprotein/spr1242" />
	</rdf:Bag>
	</bqbiol:is>
	
	<bqbiol:encodes>
	<rdf:Bag />
	</bqbiol:encodes>
	</rdf:Description>
	</rdf:RDF>
	</annotation>
            </fbc:geneProduct>
      <fbc:geneProduct fbc:id="G_spr1604" fbc:label="spr1604" metaid="G_spr1604">
        <annotation>
	<rdf:RDF xmlns:rdf="http://www.w3.org/1999/02/22-rdf-syntax-ns#" xmlns:bqbiol="http://biomodels.net/biology-qualifiers/">
	<rdf:Description rdf:about="#G_spr1604">
              <bqbiol:is>
	<rdf:Bag>
	<rdf:li rdf:resource="http://identifiers.org/ncbiprotein/spr1604" />
	</rdf:Bag>
	</bqbiol:is>
	
	<bqbiol:encodes>
	<rdf:Bag />
	</bqbiol:encodes>
	</rdf:Description>
	</rdf:RDF>
	</annotation>
            </fbc:geneProduct>
      <fbc:geneProduct fbc:id="G_spr0877" fbc:label="spr0877" metaid="G_spr0877">
        <annotation>
	<rdf:RDF xmlns:rdf="http://www.w3.org/1999/02/22-rdf-syntax-ns#" xmlns:bqbiol="http://biomodels.net/biology-qualifiers/">
	<rdf:Description rdf:about="#G_spr0877">
              <bqbiol:is>
	<rdf:Bag>
	<rdf:li rdf:resource="http://identifiers.org/ncbiprotein/spr0877" />
	</rdf:Bag>
	</bqbiol:is>
	
	<bqbiol:encodes>
	<rdf:Bag />
	</bqbiol:encodes>
	</rdf:Description>
	</rdf:RDF>
	</annotation>
            </fbc:geneProduct>
      <fbc:geneProduct fbc:id="G_spr0770" fbc:label="spr0770" metaid="G_spr0770">
        <annotation>
	<rdf:RDF xmlns:rdf="http://www.w3.org/1999/02/22-rdf-syntax-ns#" xmlns:bqbiol="http://biomodels.net/biology-qualifiers/">
	<rdf:Description rdf:about="#G_spr0770">
              <bqbiol:is>
	<rdf:Bag>
	<rdf:li rdf:resource="http://identifiers.org/ncbiprotein/spr0770" />
	</rdf:Bag>
	</bqbiol:is>
	
	<bqbiol:encodes>
	<rdf:Bag />
	</bqbiol:encodes>
	</rdf:Description>
	</rdf:RDF>
	</annotation>
            </fbc:geneProduct>
      <fbc:geneProduct fbc:id="G_spr1501" fbc:label="spr1501" metaid="G_spr1501">
        <annotation>
	<rdf:RDF xmlns:rdf="http://www.w3.org/1999/02/22-rdf-syntax-ns#" xmlns:bqbiol="http://biomodels.net/biology-qualifiers/">
	<rdf:Description rdf:about="#G_spr1501">
              <bqbiol:is>
	<rdf:Bag>
	<rdf:li rdf:resource="http://identifiers.org/ncbiprotein/spr1501" />
	</rdf:Bag>
	</bqbiol:is>
	
	<bqbiol:encodes>
	<rdf:Bag />
	</bqbiol:encodes>
	</rdf:Description>
	</rdf:RDF>
	</annotation>
            </fbc:geneProduct>
      <fbc:geneProduct fbc:id="G_spr0586" fbc:label="spr0586" metaid="G_spr0586">
        <annotation>
	<rdf:RDF xmlns:rdf="http://www.w3.org/1999/02/22-rdf-syntax-ns#" xmlns:bqbiol="http://biomodels.net/biology-qualifiers/">
	<rdf:Description rdf:about="#G_spr0586">
              <bqbiol:is>
	<rdf:Bag>
	<rdf:li rdf:resource="http://identifiers.org/ncbiprotein/spr0586" />
	</rdf:Bag>
	</bqbiol:is>
	
	<bqbiol:encodes>
	<rdf:Bag />
	</bqbiol:encodes>
	</rdf:Description>
	</rdf:RDF>
	</annotation>
            </fbc:geneProduct>
      <fbc:geneProduct fbc:id="G_spr1735" fbc:label="spr1735" metaid="G_spr1735">
        <annotation>
	<rdf:RDF xmlns:rdf="http://www.w3.org/1999/02/22-rdf-syntax-ns#" xmlns:bqbiol="http://biomodels.net/biology-qualifiers/">
	<rdf:Description rdf:about="#G_spr1735">
              <bqbiol:is>
	<rdf:Bag>
	<rdf:li rdf:resource="http://identifiers.org/ncbiprotein/spr1735" />
	</rdf:Bag>
	</bqbiol:is>
	
	<bqbiol:encodes>
	<rdf:Bag />
	</bqbiol:encodes>
	</rdf:Description>
	</rdf:RDF>
	</annotation>
            </fbc:geneProduct>
      <fbc:geneProduct fbc:id="G_spr0255" fbc:label="spr0255" metaid="G_spr0255">
        <annotation>
	<rdf:RDF xmlns:rdf="http://www.w3.org/1999/02/22-rdf-syntax-ns#" xmlns:bqbiol="http://biomodels.net/biology-qualifiers/">
	<rdf:Description rdf:about="#G_spr0255">
              <bqbiol:is>
	<rdf:Bag>
	<rdf:li rdf:resource="http://identifiers.org/ncbiprotein/spr0255" />
	</rdf:Bag>
	</bqbiol:is>
	
	<bqbiol:encodes>
	<rdf:Bag />
	</bqbiol:encodes>
	</rdf:Description>
	</rdf:RDF>
	</annotation>
            </fbc:geneProduct>
      <fbc:geneProduct fbc:id="G_spr0296" fbc:label="spr0296" metaid="G_spr0296">
        <annotation>
	<rdf:RDF xmlns:rdf="http://www.w3.org/1999/02/22-rdf-syntax-ns#" xmlns:bqbiol="http://biomodels.net/biology-qualifiers/">
	<rdf:Description rdf:about="#G_spr0296">
              <bqbiol:is>
	<rdf:Bag>
	<rdf:li rdf:resource="http://identifiers.org/ncbiprotein/spr0296" />
	</rdf:Bag>
	</bqbiol:is>
	
	<bqbiol:encodes>
	<rdf:Bag />
	</bqbiol:encodes>
	</rdf:Description>
	</rdf:RDF>
	</annotation>
            </fbc:geneProduct>
      <fbc:geneProduct fbc:id="G_spr1959" fbc:label="spr1959" metaid="G_spr1959">
        <annotation>
	<rdf:RDF xmlns:rdf="http://www.w3.org/1999/02/22-rdf-syntax-ns#" xmlns:bqbiol="http://biomodels.net/biology-qualifiers/">
	<rdf:Description rdf:about="#G_spr1959">
              <bqbiol:is>
	<rdf:Bag>
	<rdf:li rdf:resource="http://identifiers.org/ncbiprotein/spr1959" />
	</rdf:Bag>
	</bqbiol:is>
	
	<bqbiol:encodes>
	<rdf:Bag />
	</bqbiol:encodes>
	</rdf:Description>
	</rdf:RDF>
	</annotation>
            </fbc:geneProduct>
      <fbc:geneProduct fbc:id="G_spr0150" fbc:label="spr0150" metaid="G_spr0150">
        <annotation>
	<rdf:RDF xmlns:rdf="http://www.w3.org/1999/02/22-rdf-syntax-ns#" xmlns:bqbiol="http://biomodels.net/biology-qualifiers/">
	<rdf:Description rdf:about="#G_spr0150">
              <bqbiol:is>
	<rdf:Bag>
	<rdf:li rdf:resource="http://identifiers.org/ncbiprotein/spr0150" />
	</rdf:Bag>
	</bqbiol:is>
	
	<bqbiol:encodes>
	<rdf:Bag />
	</bqbiol:encodes>
	</rdf:Description>
	</rdf:RDF>
	</annotation>
            </fbc:geneProduct>
      <fbc:geneProduct fbc:id="G_spr0624" fbc:label="spr0624" metaid="G_spr0624">
        <annotation>
	<rdf:RDF xmlns:rdf="http://www.w3.org/1999/02/22-rdf-syntax-ns#" xmlns:bqbiol="http://biomodels.net/biology-qualifiers/">
	<rdf:Description rdf:about="#G_spr0624">
              <bqbiol:is>
	<rdf:Bag>
	<rdf:li rdf:resource="http://identifiers.org/ncbiprotein/spr0624" />
	</rdf:Bag>
	</bqbiol:is>
	
	<bqbiol:encodes>
	<rdf:Bag />
	</bqbiol:encodes>
	</rdf:Description>
	</rdf:RDF>
	</annotation>
            </fbc:geneProduct>
      <fbc:geneProduct fbc:id="G_spr1315" fbc:label="spr1315" metaid="G_spr1315">
        <annotation>
	<rdf:RDF xmlns:rdf="http://www.w3.org/1999/02/22-rdf-syntax-ns#" xmlns:bqbiol="http://biomodels.net/biology-qualifiers/">
	<rdf:Description rdf:about="#G_spr1315">
              <bqbiol:is>
	<rdf:Bag>
	<rdf:li rdf:resource="http://identifiers.org/ncbiprotein/spr1315" />
	</rdf:Bag>
	</bqbiol:is>
	
	<bqbiol:encodes>
	<rdf:Bag />
	</bqbiol:encodes>
	</rdf:Description>
	</rdf:RDF>
	</annotation>
            </fbc:geneProduct>
      <fbc:geneProduct fbc:id="G_spr0090" fbc:label="spr0090" metaid="G_spr0090">
        <annotation>
	<rdf:RDF xmlns:rdf="http://www.w3.org/1999/02/22-rdf-syntax-ns#" xmlns:bqbiol="http://biomodels.net/biology-qualifiers/">
	<rdf:Description rdf:about="#G_spr0090">
              <bqbiol:is>
	<rdf:Bag>
	<rdf:li rdf:resource="http://identifiers.org/ncbiprotein/spr0090" />
	</rdf:Bag>
	</bqbiol:is>
	
	<bqbiol:encodes>
	<rdf:Bag />
	</bqbiol:encodes>
	</rdf:Description>
	</rdf:RDF>
	</annotation>
            </fbc:geneProduct>
      <fbc:geneProduct fbc:id="G_spr0875" fbc:label="spr0875" fbc:name="pmrA" metaid="G_spr0875">
        <annotation>
	<rdf:RDF xmlns:rdf="http://www.w3.org/1999/02/22-rdf-syntax-ns#" xmlns:bqbiol="http://biomodels.net/biology-qualifiers/">
	<rdf:Description rdf:about="#G_spr0875">
              <bqbiol:is>
	<rdf:Bag>
	<rdf:li rdf:resource="http://identifiers.org/ncbiprotein/spr0875" />
	</rdf:Bag>
	</bqbiol:is>
	
	<bqbiol:encodes>
	<rdf:Bag />
	</bqbiol:encodes>
	</rdf:Description>
	</rdf:RDF>
	</annotation>
            </fbc:geneProduct>
      <fbc:geneProduct fbc:id="G_spr0439" fbc:label="spr0439" metaid="G_spr0439">
        <annotation>
	<rdf:RDF xmlns:rdf="http://www.w3.org/1999/02/22-rdf-syntax-ns#" xmlns:bqbiol="http://biomodels.net/biology-qualifiers/">
	<rdf:Description rdf:about="#G_spr0439">
              <bqbiol:is>
	<rdf:Bag>
	<rdf:li rdf:resource="http://identifiers.org/ncbiprotein/spr0439" />
	</rdf:Bag>
	</bqbiol:is>
	
	<bqbiol:encodes>
	<rdf:Bag />
	</bqbiol:encodes>
	</rdf:Description>
	</rdf:RDF>
	</annotation>
            </fbc:geneProduct>
      <fbc:geneProduct fbc:id="G_spr0691" fbc:label="spr0691" fbc:name="bioY" metaid="G_spr0691">
        <annotation>
	<rdf:RDF xmlns:rdf="http://www.w3.org/1999/02/22-rdf-syntax-ns#" xmlns:bqbiol="http://biomodels.net/biology-qualifiers/">
	<rdf:Description rdf:about="#G_spr0691">
              <bqbiol:is>
	<rdf:Bag>
	<rdf:li rdf:resource="http://identifiers.org/ncbiprotein/spr0691" />
	</rdf:Bag>
	</bqbiol:is>
	
	<bqbiol:encodes>
	<rdf:Bag />
	</bqbiol:encodes>
	</rdf:Description>
	</rdf:RDF>
	</annotation>
            </fbc:geneProduct>
      <fbc:geneProduct fbc:id="G_spr0369" fbc:label="spr0369" metaid="G_spr0369">
        <annotation>
	<rdf:RDF xmlns:rdf="http://www.w3.org/1999/02/22-rdf-syntax-ns#" xmlns:bqbiol="http://biomodels.net/biology-qualifiers/">
	<rdf:Description rdf:about="#G_spr0369">
              <bqbiol:is>
	<rdf:Bag>
	<rdf:li rdf:resource="http://identifiers.org/ncbiprotein/spr0369" />
	</rdf:Bag>
	</bqbiol:is>
	
	<bqbiol:encodes>
	<rdf:Bag />
	</bqbiol:encodes>
	</rdf:Description>
	</rdf:RDF>
	</annotation>
            </fbc:geneProduct>
      <fbc:geneProduct fbc:id="G_spr1711" fbc:label="spr1711" metaid="G_spr1711">
        <annotation>
	<rdf:RDF xmlns:rdf="http://www.w3.org/1999/02/22-rdf-syntax-ns#" xmlns:bqbiol="http://biomodels.net/biology-qualifiers/">
	<rdf:Description rdf:about="#G_spr1711">
              <bqbiol:is>
	<rdf:Bag>
	<rdf:li rdf:resource="http://identifiers.org/ncbiprotein/spr1711" />
	</rdf:Bag>
	</bqbiol:is>
	
	<bqbiol:encodes>
	<rdf:Bag />
	</bqbiol:encodes>
	</rdf:Description>
	</rdf:RDF>
	</annotation>
            </fbc:geneProduct>
      <fbc:geneProduct fbc:id="G_spr1533" fbc:label="spr1533" metaid="G_spr1533">
        <annotation>
	<rdf:RDF xmlns:rdf="http://www.w3.org/1999/02/22-rdf-syntax-ns#" xmlns:bqbiol="http://biomodels.net/biology-qualifiers/">
	<rdf:Description rdf:about="#G_spr1533">
              <bqbiol:is>
	<rdf:Bag>
	<rdf:li rdf:resource="http://identifiers.org/ncbiprotein/spr1533" />
	</rdf:Bag>
	</bqbiol:is>
	
	<bqbiol:encodes>
	<rdf:Bag />
	</bqbiol:encodes>
	</rdf:Description>
	</rdf:RDF>
	</annotation>
            </fbc:geneProduct>
      <fbc:geneProduct fbc:id="G_spr1919" fbc:label="spr1919" metaid="G_spr1919">
        <annotation>
	<rdf:RDF xmlns:rdf="http://www.w3.org/1999/02/22-rdf-syntax-ns#" xmlns:bqbiol="http://biomodels.net/biology-qualifiers/">
	<rdf:Description rdf:about="#G_spr1919">
              <bqbiol:is>
	<rdf:Bag>
	<rdf:li rdf:resource="http://identifiers.org/ncbiprotein/spr1919" />
	</rdf:Bag>
	</bqbiol:is>
	
	<bqbiol:encodes>
	<rdf:Bag />
	</bqbiol:encodes>
	</rdf:Description>
	</rdf:RDF>
	</annotation>
            </fbc:geneProduct>
      <fbc:geneProduct fbc:id="G_spr0082" fbc:label="spr0082" metaid="G_spr0082">
        <annotation>
	<rdf:RDF xmlns:rdf="http://www.w3.org/1999/02/22-rdf-syntax-ns#" xmlns:bqbiol="http://biomodels.net/biology-qualifiers/">
	<rdf:Description rdf:about="#G_spr0082">
              <bqbiol:is>
	<rdf:Bag>
	<rdf:li rdf:resource="http://identifiers.org/ncbiprotein/spr0082" />
	</rdf:Bag>
	</bqbiol:is>
	
	<bqbiol:encodes>
	<rdf:Bag />
	</bqbiol:encodes>
	</rdf:Description>
	</rdf:RDF>
	</annotation>
            </fbc:geneProduct>
      <fbc:geneProduct fbc:id="G_spr1525" fbc:label="spr1525" fbc:name="ABC-MSP" metaid="G_spr1525">
        <annotation>
	<rdf:RDF xmlns:rdf="http://www.w3.org/1999/02/22-rdf-syntax-ns#" xmlns:bqbiol="http://biomodels.net/biology-qualifiers/">
	<rdf:Description rdf:about="#G_spr1525">
              <bqbiol:is>
	<rdf:Bag>
	<rdf:li rdf:resource="http://identifiers.org/ncbiprotein/spr1525" />
	</rdf:Bag>
	</bqbiol:is>
	
	<bqbiol:encodes>
	<rdf:Bag />
	</bqbiol:encodes>
	</rdf:Description>
	</rdf:RDF>
	</annotation>
            </fbc:geneProduct>
      <fbc:geneProduct fbc:id="G_spr1710" fbc:label="spr1710" metaid="G_spr1710">
        <annotation>
	<rdf:RDF xmlns:rdf="http://www.w3.org/1999/02/22-rdf-syntax-ns#" xmlns:bqbiol="http://biomodels.net/biology-qualifiers/">
	<rdf:Description rdf:about="#G_spr1710">
              <bqbiol:is>
	<rdf:Bag>
	<rdf:li rdf:resource="http://identifiers.org/ncbiprotein/spr1710" />
	</rdf:Bag>
	</bqbiol:is>
	
	<bqbiol:encodes>
	<rdf:Bag />
	</bqbiol:encodes>
	</rdf:Description>
	</rdf:RDF>
	</annotation>
            </fbc:geneProduct>
      <fbc:geneProduct fbc:id="G_spr1618" fbc:label="spr1618" metaid="G_spr1618">
        <annotation>
	<rdf:RDF xmlns:rdf="http://www.w3.org/1999/02/22-rdf-syntax-ns#" xmlns:bqbiol="http://biomodels.net/biology-qualifiers/">
	<rdf:Description rdf:about="#G_spr1618">
              <bqbiol:is>
	<rdf:Bag>
	<rdf:li rdf:resource="http://identifiers.org/ncbiprotein/spr1618" />
	</rdf:Bag>
	</bqbiol:is>
	
	<bqbiol:encodes>
	<rdf:Bag />
	</bqbiol:encodes>
	</rdf:Description>
	</rdf:RDF>
	</annotation>
            </fbc:geneProduct>
      <fbc:geneProduct fbc:id="G_spr1526" fbc:label="spr1526" metaid="G_spr1526">
        <annotation>
	<rdf:RDF xmlns:rdf="http://www.w3.org/1999/02/22-rdf-syntax-ns#" xmlns:bqbiol="http://biomodels.net/biology-qualifiers/">
	<rdf:Description rdf:about="#G_spr1526">
              <bqbiol:is>
	<rdf:Bag>
	<rdf:li rdf:resource="http://identifiers.org/ncbiprotein/spr1526" />
	</rdf:Bag>
	</bqbiol:is>
	
	<bqbiol:encodes>
	<rdf:Bag />
	</bqbiol:encodes>
	</rdf:Description>
	</rdf:RDF>
	</annotation>
            </fbc:geneProduct>
      <fbc:geneProduct fbc:id="G_spr1920" fbc:label="spr1920" metaid="G_spr1920">
        <annotation>
	<rdf:RDF xmlns:rdf="http://www.w3.org/1999/02/22-rdf-syntax-ns#" xmlns:bqbiol="http://biomodels.net/biology-qualifiers/">
	<rdf:Description rdf:about="#G_spr1920">
              <bqbiol:is>
	<rdf:Bag>
	<rdf:li rdf:resource="http://identifiers.org/ncbiprotein/spr1920" />
	</rdf:Bag>
	</bqbiol:is>
	
	<bqbiol:encodes>
	<rdf:Bag />
	</bqbiol:encodes>
	</rdf:Description>
	</rdf:RDF>
	</annotation>
            </fbc:geneProduct>
      <fbc:geneProduct fbc:id="G_spr1532" fbc:label="spr1532" metaid="G_spr1532">
        <annotation>
	<rdf:RDF xmlns:rdf="http://www.w3.org/1999/02/22-rdf-syntax-ns#" xmlns:bqbiol="http://biomodels.net/biology-qualifiers/">
	<rdf:Description rdf:about="#G_spr1532">
              <bqbiol:is>
	<rdf:Bag>
	<rdf:li rdf:resource="http://identifiers.org/ncbiprotein/spr1532" />
	</rdf:Bag>
	</bqbiol:is>
	
	<bqbiol:encodes>
	<rdf:Bag />
	</bqbiol:encodes>
	</rdf:Description>
	</rdf:RDF>
	</annotation>
            </fbc:geneProduct>
      <fbc:geneProduct fbc:id="G_spr1619" fbc:label="spr1619" metaid="G_spr1619">
        <annotation>
	<rdf:RDF xmlns:rdf="http://www.w3.org/1999/02/22-rdf-syntax-ns#" xmlns:bqbiol="http://biomodels.net/biology-qualifiers/">
	<rdf:Description rdf:about="#G_spr1619">
              <bqbiol:is>
	<rdf:Bag>
	<rdf:li rdf:resource="http://identifiers.org/ncbiprotein/spr1619" />
	</rdf:Bag>
	</bqbiol:is>
	
	<bqbiol:encodes>
	<rdf:Bag />
	</bqbiol:encodes>
	</rdf:Description>
	</rdf:RDF>
	</annotation>
            </fbc:geneProduct>
      <fbc:geneProduct fbc:id="G_spr0081" fbc:label="spr0081" metaid="G_spr0081">
        <annotation>
	<rdf:RDF xmlns:rdf="http://www.w3.org/1999/02/22-rdf-syntax-ns#" xmlns:bqbiol="http://biomodels.net/biology-qualifiers/">
	<rdf:Description rdf:about="#G_spr0081">
              <bqbiol:is>
	<rdf:Bag>
	<rdf:li rdf:resource="http://identifiers.org/ncbiprotein/spr0081" />
	</rdf:Bag>
	</bqbiol:is>
	
	<bqbiol:encodes>
	<rdf:Bag />
	</bqbiol:encodes>
	</rdf:Description>
	</rdf:RDF>
	</annotation>
            </fbc:geneProduct>
      <fbc:geneProduct fbc:id="G_spr1597" fbc:label="spr1597" metaid="G_spr1597">
        <annotation>
	<rdf:RDF xmlns:rdf="http://www.w3.org/1999/02/22-rdf-syntax-ns#" xmlns:bqbiol="http://biomodels.net/biology-qualifiers/">
	<rdf:Description rdf:about="#G_spr1597">
              <bqbiol:is>
	<rdf:Bag>
	<rdf:li rdf:resource="http://identifiers.org/ncbiprotein/spr1597" />
	</rdf:Bag>
	</bqbiol:is>
	
	<bqbiol:encodes>
	<rdf:Bag />
	</bqbiol:encodes>
	</rdf:Description>
	</rdf:RDF>
	</annotation>
            </fbc:geneProduct>
      <fbc:geneProduct fbc:id="G_spr1112" fbc:label="spr1112" metaid="G_spr1112">
        <annotation>
	<rdf:RDF xmlns:rdf="http://www.w3.org/1999/02/22-rdf-syntax-ns#" xmlns:bqbiol="http://biomodels.net/biology-qualifiers/">
	<rdf:Description rdf:about="#G_spr1112">
              <bqbiol:is>
	<rdf:Bag>
	<rdf:li rdf:resource="http://identifiers.org/ncbiprotein/spr1112" />
	</rdf:Bag>
	</bqbiol:is>
	
	<bqbiol:encodes>
	<rdf:Bag />
	</bqbiol:encodes>
	</rdf:Description>
	</rdf:RDF>
	</annotation>
            </fbc:geneProduct>
      <fbc:geneProduct fbc:id="G_spr0780" fbc:label="spr0780" fbc:name="fruA" metaid="G_spr0780">
        <annotation>
	<rdf:RDF xmlns:rdf="http://www.w3.org/1999/02/22-rdf-syntax-ns#" xmlns:bqbiol="http://biomodels.net/biology-qualifiers/">
	<rdf:Description rdf:about="#G_spr0780">
              <bqbiol:is>
	<rdf:Bag>
	<rdf:li rdf:resource="http://identifiers.org/ncbiprotein/spr0780" />
	</rdf:Bag>
	</bqbiol:is>
	
	<bqbiol:encodes>
	<rdf:Bag />
	</bqbiol:encodes>
	</rdf:Description>
	</rdf:RDF>
	</annotation>
            </fbc:geneProduct>
      <fbc:geneProduct fbc:id="G_spr1243" fbc:label="spr1243" metaid="G_spr1243">
        <annotation>
	<rdf:RDF xmlns:rdf="http://www.w3.org/1999/02/22-rdf-syntax-ns#" xmlns:bqbiol="http://biomodels.net/biology-qualifiers/">
	<rdf:Description rdf:about="#G_spr1243">
              <bqbiol:is>
	<rdf:Bag>
	<rdf:li rdf:resource="http://identifiers.org/ncbiprotein/spr1243" />
	</rdf:Bag>
	</bqbiol:is>
	
	<bqbiol:encodes>
	<rdf:Bag />
	</bqbiol:encodes>
	</rdf:Description>
	</rdf:RDF>
	</annotation>
            </fbc:geneProduct>
      <fbc:geneProduct fbc:id="G_spr0429" fbc:label="spr0429" metaid="G_spr0429">
        <annotation>
	<rdf:RDF xmlns:rdf="http://www.w3.org/1999/02/22-rdf-syntax-ns#" xmlns:bqbiol="http://biomodels.net/biology-qualifiers/">
	<rdf:Description rdf:about="#G_spr0429">
              <bqbiol:is>
	<rdf:Bag>
	<rdf:li rdf:resource="http://identifiers.org/ncbiprotein/spr0429" />
	</rdf:Bag>
	</bqbiol:is>
	
	<bqbiol:encodes>
	<rdf:Bag />
	</bqbiol:encodes>
	</rdf:Description>
	</rdf:RDF>
	</annotation>
            </fbc:geneProduct>
      <fbc:geneProduct fbc:id="G_spr2004" fbc:label="spr2004" metaid="G_spr2004">
        <annotation>
	<rdf:RDF xmlns:rdf="http://www.w3.org/1999/02/22-rdf-syntax-ns#" xmlns:bqbiol="http://biomodels.net/biology-qualifiers/">
	<rdf:Description rdf:about="#G_spr2004">
              <bqbiol:is>
	<rdf:Bag>
	<rdf:li rdf:resource="http://identifiers.org/ncbiprotein/spr2004" />
	</rdf:Bag>
	</bqbiol:is>
	
	<bqbiol:encodes>
	<rdf:Bag />
	</bqbiol:encodes>
	</rdf:Description>
	</rdf:RDF>
	</annotation>
            </fbc:geneProduct>
      <fbc:geneProduct fbc:id="G_spr0431" fbc:label="spr0431" metaid="G_spr0431">
        <annotation>
	<rdf:RDF xmlns:rdf="http://www.w3.org/1999/02/22-rdf-syntax-ns#" xmlns:bqbiol="http://biomodels.net/biology-qualifiers/">
	<rdf:Description rdf:about="#G_spr0431">
              <bqbiol:is>
	<rdf:Bag>
	<rdf:li rdf:resource="http://identifiers.org/ncbiprotein/spr0431" />
	</rdf:Bag>
	</bqbiol:is>
	
	<bqbiol:encodes>
	<rdf:Bag />
	</bqbiol:encodes>
	</rdf:Description>
	</rdf:RDF>
	</annotation>
            </fbc:geneProduct>
      <fbc:geneProduct fbc:id="G_spr2024" fbc:label="spr2024" metaid="G_spr2024">
        <annotation>
	<rdf:RDF xmlns:rdf="http://www.w3.org/1999/02/22-rdf-syntax-ns#" xmlns:bqbiol="http://biomodels.net/biology-qualifiers/">
	<rdf:Description rdf:about="#G_spr2024">
              <bqbiol:is>
	<rdf:Bag>
	<rdf:li rdf:resource="http://identifiers.org/ncbiprotein/spr2024" />
	</rdf:Bag>
	</bqbiol:is>
	
	<bqbiol:encodes>
	<rdf:Bag />
	</bqbiol:encodes>
	</rdf:Description>
	</rdf:RDF>
	</annotation>
            </fbc:geneProduct>
      <fbc:geneProduct fbc:id="G_spr1897" fbc:label="spr1897" metaid="G_spr1897">
        <annotation>
	<rdf:RDF xmlns:rdf="http://www.w3.org/1999/02/22-rdf-syntax-ns#" xmlns:bqbiol="http://biomodels.net/biology-qualifiers/">
	<rdf:Description rdf:about="#G_spr1897">
              <bqbiol:is>
	<rdf:Bag>
	<rdf:li rdf:resource="http://identifiers.org/ncbiprotein/spr1897" />
	</rdf:Bag>
	</bqbiol:is>
	
	<bqbiol:encodes>
	<rdf:Bag />
	</bqbiol:encodes>
	</rdf:Description>
	</rdf:RDF>
	</annotation>
            </fbc:geneProduct>
      <fbc:geneProduct fbc:id="G_spr1244" fbc:label="spr1244" metaid="G_spr1244">
        <annotation>
	<rdf:RDF xmlns:rdf="http://www.w3.org/1999/02/22-rdf-syntax-ns#" xmlns:bqbiol="http://biomodels.net/biology-qualifiers/">
	<rdf:Description rdf:about="#G_spr1244">
              <bqbiol:is>
	<rdf:Bag>
	<rdf:li rdf:resource="http://identifiers.org/ncbiprotein/spr1244" />
	</rdf:Bag>
	</bqbiol:is>
	
	<bqbiol:encodes>
	<rdf:Bag />
	</bqbiol:encodes>
	</rdf:Description>
	</rdf:RDF>
	</annotation>
            </fbc:geneProduct>
      <fbc:geneProduct fbc:id="G_spr1887" fbc:label="spr1887" metaid="G_spr1887">
        <annotation>
	<rdf:RDF xmlns:rdf="http://www.w3.org/1999/02/22-rdf-syntax-ns#" xmlns:bqbiol="http://biomodels.net/biology-qualifiers/">
	<rdf:Description rdf:about="#G_spr1887">
              <bqbiol:is>
	<rdf:Bag>
	<rdf:li rdf:resource="http://identifiers.org/ncbiprotein/spr1887" />
	</rdf:Bag>
	</bqbiol:is>
	
	<bqbiol:encodes>
	<rdf:Bag />
	</bqbiol:encodes>
	</rdf:Description>
	</rdf:RDF>
	</annotation>
            </fbc:geneProduct>
      <fbc:geneProduct fbc:id="G_spr0264" fbc:label="spr0264" metaid="G_spr0264">
        <annotation>
	<rdf:RDF xmlns:rdf="http://www.w3.org/1999/02/22-rdf-syntax-ns#" xmlns:bqbiol="http://biomodels.net/biology-qualifiers/">
	<rdf:Description rdf:about="#G_spr0264">
              <bqbiol:is>
	<rdf:Bag>
	<rdf:li rdf:resource="http://identifiers.org/ncbiprotein/spr0264" />
	</rdf:Bag>
	</bqbiol:is>
	
	<bqbiol:encodes>
	<rdf:Bag />
	</bqbiol:encodes>
	</rdf:Description>
	</rdf:RDF>
	</annotation>
            </fbc:geneProduct>
      <fbc:geneProduct fbc:id="G_spr1576" fbc:label="spr1576" metaid="G_spr1576">
        <annotation>
	<rdf:RDF xmlns:rdf="http://www.w3.org/1999/02/22-rdf-syntax-ns#" xmlns:bqbiol="http://biomodels.net/biology-qualifiers/">
	<rdf:Description rdf:about="#G_spr1576">
              <bqbiol:is>
	<rdf:Bag>
	<rdf:li rdf:resource="http://identifiers.org/ncbiprotein/spr1576" />
	</rdf:Bag>
	</bqbiol:is>
	
	<bqbiol:encodes>
	<rdf:Bag />
	</bqbiol:encodes>
	</rdf:Description>
	</rdf:RDF>
	</annotation>
            </fbc:geneProduct>
      <fbc:geneProduct fbc:id="G_spr0433" fbc:label="spr0433" metaid="G_spr0433">
        <annotation>
	<rdf:RDF xmlns:rdf="http://www.w3.org/1999/02/22-rdf-syntax-ns#" xmlns:bqbiol="http://biomodels.net/biology-qualifiers/">
	<rdf:Description rdf:about="#G_spr0433">
              <bqbiol:is>
	<rdf:Bag>
	<rdf:li rdf:resource="http://identifiers.org/ncbiprotein/spr0433" />
	</rdf:Bag>
	</bqbiol:is>
	
	<bqbiol:encodes>
	<rdf:Bag />
	</bqbiol:encodes>
	</rdf:Description>
	</rdf:RDF>
	</annotation>
            </fbc:geneProduct>
      <fbc:geneProduct fbc:id="G_spr0573" fbc:label="spr0573" metaid="G_spr0573">
        <annotation>
	<rdf:RDF xmlns:rdf="http://www.w3.org/1999/02/22-rdf-syntax-ns#" xmlns:bqbiol="http://biomodels.net/biology-qualifiers/">
	<rdf:Description rdf:about="#G_spr0573">
              <bqbiol:is>
	<rdf:Bag>
	<rdf:li rdf:resource="http://identifiers.org/ncbiprotein/spr0573" />
	</rdf:Bag>
	</bqbiol:is>
	
	<bqbiol:encodes>
	<rdf:Bag />
	</bqbiol:encodes>
	</rdf:Description>
	</rdf:RDF>
	</annotation>
            </fbc:geneProduct>
      <fbc:geneProduct fbc:id="G_spr1070" fbc:label="spr1070" fbc:name="lacE" metaid="G_spr1070">
        <annotation>
	<rdf:RDF xmlns:rdf="http://www.w3.org/1999/02/22-rdf-syntax-ns#" xmlns:bqbiol="http://biomodels.net/biology-qualifiers/">
	<rdf:Description rdf:about="#G_spr1070">
              <bqbiol:is>
	<rdf:Bag>
	<rdf:li rdf:resource="http://identifiers.org/ncbiprotein/spr1070" />
	</rdf:Bag>
	</bqbiol:is>
	
	<bqbiol:encodes>
	<rdf:Bag />
	</bqbiol:encodes>
	</rdf:Description>
	</rdf:RDF>
	</annotation>
            </fbc:geneProduct>
      <fbc:geneProduct fbc:id="G_spr0282" fbc:label="spr0282" fbc:name="celD" metaid="G_spr0282">
        <annotation>
	<rdf:RDF xmlns:rdf="http://www.w3.org/1999/02/22-rdf-syntax-ns#" xmlns:bqbiol="http://biomodels.net/biology-qualifiers/">
	<rdf:Description rdf:about="#G_spr0282">
              <bqbiol:is>
	<rdf:Bag>
	<rdf:li rdf:resource="http://identifiers.org/ncbiprotein/spr0282" />
	</rdf:Bag>
	</bqbiol:is>
	
	<bqbiol:encodes>
	<rdf:Bag />
	</bqbiol:encodes>
	</rdf:Description>
	</rdf:RDF>
	</annotation>
            </fbc:geneProduct>
      <fbc:geneProduct fbc:id="G_spr1834" fbc:label="spr1834" fbc:name="ptcC" metaid="G_spr1834">
        <annotation>
	<rdf:RDF xmlns:rdf="http://www.w3.org/1999/02/22-rdf-syntax-ns#" xmlns:bqbiol="http://biomodels.net/biology-qualifiers/">
	<rdf:Description rdf:about="#G_spr1834">
              <bqbiol:is>
	<rdf:Bag>
	<rdf:li rdf:resource="http://identifiers.org/ncbiprotein/spr1834" />
	</rdf:Bag>
	</bqbiol:is>
	
	<bqbiol:encodes>
	<rdf:Bag />
	</bqbiol:encodes>
	</rdf:Description>
	</rdf:RDF>
	</annotation>
            </fbc:geneProduct>
      <fbc:geneProduct fbc:id="G_spr0421" fbc:label="spr0421" fbc:name="PTS-EII" metaid="G_spr0421">
        <annotation>
	<rdf:RDF xmlns:rdf="http://www.w3.org/1999/02/22-rdf-syntax-ns#" xmlns:bqbiol="http://biomodels.net/biology-qualifiers/">
	<rdf:Description rdf:about="#G_spr0421">
              <bqbiol:is>
	<rdf:Bag>
	<rdf:li rdf:resource="http://identifiers.org/ncbiprotein/spr0421" />
	</rdf:Bag>
	</bqbiol:is>
	
	<bqbiol:encodes>
	<rdf:Bag />
	</bqbiol:encodes>
	</rdf:Description>
	</rdf:RDF>
	</annotation>
            </fbc:geneProduct>
      <fbc:geneProduct fbc:id="G_spr0231" fbc:label="spr0231" fbc:name="PTS-EIIC" metaid="G_spr0231">
        <annotation>
	<rdf:RDF xmlns:rdf="http://www.w3.org/1999/02/22-rdf-syntax-ns#" xmlns:bqbiol="http://biomodels.net/biology-qualifiers/">
	<rdf:Description rdf:about="#G_spr0231">
              <bqbiol:is>
	<rdf:Bag>
	<rdf:li rdf:resource="http://identifiers.org/ncbiprotein/spr0231" />
	</rdf:Bag>
	</bqbiol:is>
	
	<bqbiol:encodes>
	<rdf:Bag />
	</bqbiol:encodes>
	</rdf:Description>
	</rdf:RDF>
	</annotation>
            </fbc:geneProduct>
      <fbc:geneProduct fbc:id="G_spr0425" fbc:label="spr0425" fbc:name="PTS-EII" metaid="G_spr0425">
        <annotation>
	<rdf:RDF xmlns:rdf="http://www.w3.org/1999/02/22-rdf-syntax-ns#" xmlns:bqbiol="http://biomodels.net/biology-qualifiers/">
	<rdf:Description rdf:about="#G_spr0425">
              <bqbiol:is>
	<rdf:Bag>
	<rdf:li rdf:resource="http://identifiers.org/ncbiprotein/spr0425" />
	</rdf:Bag>
	</bqbiol:is>
	
	<bqbiol:encodes>
	<rdf:Bag />
	</bqbiol:encodes>
	</rdf:Description>
	</rdf:RDF>
	</annotation>
            </fbc:geneProduct>
      <fbc:geneProduct fbc:id="G_spr1097" fbc:label="spr1097" metaid="G_spr1097">
        <annotation>
	<rdf:RDF xmlns:rdf="http://www.w3.org/1999/02/22-rdf-syntax-ns#" xmlns:bqbiol="http://biomodels.net/biology-qualifiers/">
	<rdf:Description rdf:about="#G_spr1097">
              <bqbiol:is>
	<rdf:Bag>
	<rdf:li rdf:resource="http://identifiers.org/ncbiprotein/spr1097" />
	</rdf:Bag>
	</bqbiol:is>
	
	<bqbiol:encodes>
	<rdf:Bag />
	</bqbiol:encodes>
	</rdf:Description>
	</rdf:RDF>
	</annotation>
            </fbc:geneProduct>
      <fbc:geneProduct fbc:id="G_spr0814" fbc:label="spr0814" metaid="G_spr0814">
        <annotation>
	<rdf:RDF xmlns:rdf="http://www.w3.org/1999/02/22-rdf-syntax-ns#" xmlns:bqbiol="http://biomodels.net/biology-qualifiers/">
	<rdf:Description rdf:about="#G_spr0814">
              <bqbiol:is>
	<rdf:Bag>
	<rdf:li rdf:resource="http://identifiers.org/ncbiprotein/spr0814" />
	</rdf:Bag>
	</bqbiol:is>
	
	<bqbiol:encodes>
	<rdf:Bag />
	</bqbiol:encodes>
	</rdf:Description>
	</rdf:RDF>
	</annotation>
            </fbc:geneProduct>
      <fbc:geneProduct fbc:id="G_spr1981" fbc:label="spr1981" fbc:name="dltB" metaid="G_spr1981">
        <annotation>
	<rdf:RDF xmlns:rdf="http://www.w3.org/1999/02/22-rdf-syntax-ns#" xmlns:bqbiol="http://biomodels.net/biology-qualifiers/">
	<rdf:Description rdf:about="#G_spr1981">
              <bqbiol:is>
	<rdf:Bag>
	<rdf:li rdf:resource="http://identifiers.org/ncbiprotein/spr1981" />
	</rdf:Bag>
	</bqbiol:is>
	
	<bqbiol:encodes>
	<rdf:Bag />
	</bqbiol:encodes>
	</rdf:Description>
	</rdf:RDF>
	</annotation>
            </fbc:geneProduct>
      <fbc:geneProduct fbc:id="G_spr1677" fbc:label="spr1677" metaid="G_spr1677">
        <annotation>
	<rdf:RDF xmlns:rdf="http://www.w3.org/1999/02/22-rdf-syntax-ns#" xmlns:bqbiol="http://biomodels.net/biology-qualifiers/">
	<rdf:Description rdf:about="#G_spr1677">
              <bqbiol:is>
	<rdf:Bag>
	<rdf:li rdf:resource="http://identifiers.org/ncbiprotein/spr1677" />
	</rdf:Bag>
	</bqbiol:is>
	
	<bqbiol:encodes>
	<rdf:Bag />
	</bqbiol:encodes>
	</rdf:Description>
	</rdf:RDF>
	</annotation>
            </fbc:geneProduct>
      <fbc:geneProduct fbc:id="G_spr1290" fbc:label="spr1290" fbc:name="ABC-N_P" metaid="G_spr1290">
        <annotation>
	<rdf:RDF xmlns:rdf="http://www.w3.org/1999/02/22-rdf-syntax-ns#" xmlns:bqbiol="http://biomodels.net/biology-qualifiers/">
	<rdf:Description rdf:about="#G_spr1290">
              <bqbiol:is>
	<rdf:Bag>
	<rdf:li rdf:resource="http://identifiers.org/ncbiprotein/spr1290" />
	</rdf:Bag>
	</bqbiol:is>
	
	<bqbiol:encodes>
	<rdf:Bag />
	</bqbiol:encodes>
	</rdf:Description>
	</rdf:RDF>
	</annotation>
            </fbc:geneProduct>
      <fbc:geneProduct fbc:id="G_spr0975" fbc:label="spr0975" metaid="G_spr0975">
        <annotation>
	<rdf:RDF xmlns:rdf="http://www.w3.org/1999/02/22-rdf-syntax-ns#" xmlns:bqbiol="http://biomodels.net/biology-qualifiers/">
	<rdf:Description rdf:about="#G_spr0975">
              <bqbiol:is>
	<rdf:Bag>
	<rdf:li rdf:resource="http://identifiers.org/ncbiprotein/spr0975" />
	</rdf:Bag>
	</bqbiol:is>
	
	<bqbiol:encodes>
	<rdf:Bag />
	</bqbiol:encodes>
	</rdf:Description>
	</rdf:RDF>
	</annotation>
            </fbc:geneProduct>
      <fbc:geneProduct fbc:id="G_spr0976" fbc:label="spr0976" fbc:name="ABC-MSP" metaid="G_spr0976">
        <annotation>
	<rdf:RDF xmlns:rdf="http://www.w3.org/1999/02/22-rdf-syntax-ns#" xmlns:bqbiol="http://biomodels.net/biology-qualifiers/">
	<rdf:Description rdf:about="#G_spr0976">
              <bqbiol:is>
	<rdf:Bag>
	<rdf:li rdf:resource="http://identifiers.org/ncbiprotein/spr0976" />
	</rdf:Bag>
	</bqbiol:is>
	
	<bqbiol:encodes>
	<rdf:Bag />
	</bqbiol:encodes>
	</rdf:Description>
	</rdf:RDF>
	</annotation>
            </fbc:geneProduct>
      <fbc:geneProduct fbc:id="G_spr1663" fbc:label="spr1663" metaid="G_spr1663">
        <annotation>
	<rdf:RDF xmlns:rdf="http://www.w3.org/1999/02/22-rdf-syntax-ns#" xmlns:bqbiol="http://biomodels.net/biology-qualifiers/">
	<rdf:Description rdf:about="#G_spr1663">
              <bqbiol:is>
	<rdf:Bag>
	<rdf:li rdf:resource="http://identifiers.org/ncbiprotein/spr1663" />
	</rdf:Bag>
	</bqbiol:is>
	
	<bqbiol:encodes>
	<rdf:Bag />
	</bqbiol:encodes>
	</rdf:Description>
	</rdf:RDF>
	</annotation>
            </fbc:geneProduct>
      <fbc:geneProduct fbc:id="G_spr0034" fbc:label="spr0034" metaid="G_spr0034">
        <annotation>
	<rdf:RDF xmlns:rdf="http://www.w3.org/1999/02/22-rdf-syntax-ns#" xmlns:bqbiol="http://biomodels.net/biology-qualifiers/">
	<rdf:Description rdf:about="#G_spr0034">
              <bqbiol:is>
	<rdf:Bag>
	<rdf:li rdf:resource="http://identifiers.org/ncbiprotein/spr0034" />
	</rdf:Bag>
	</bqbiol:is>
	
	<bqbiol:encodes>
	<rdf:Bag />
	</bqbiol:encodes>
	</rdf:Description>
	</rdf:RDF>
	</annotation>
            </fbc:geneProduct>
      <fbc:geneProduct fbc:id="G_spr1165" fbc:label="spr1165" metaid="G_spr1165">
        <annotation>
	<rdf:RDF xmlns:rdf="http://www.w3.org/1999/02/22-rdf-syntax-ns#" xmlns:bqbiol="http://biomodels.net/biology-qualifiers/">
	<rdf:Description rdf:about="#G_spr1165">
              <bqbiol:is>
	<rdf:Bag>
	<rdf:li rdf:resource="http://identifiers.org/ncbiprotein/spr1165" />
	</rdf:Bag>
	</bqbiol:is>
	
	<bqbiol:encodes>
	<rdf:Bag />
	</bqbiol:encodes>
	</rdf:Description>
	</rdf:RDF>
	</annotation>
            </fbc:geneProduct>
      <fbc:geneProduct fbc:id="G_spr0551" fbc:label="spr0551" metaid="G_spr0551">
        <annotation>
	<rdf:RDF xmlns:rdf="http://www.w3.org/1999/02/22-rdf-syntax-ns#" xmlns:bqbiol="http://biomodels.net/biology-qualifiers/">
	<rdf:Description rdf:about="#G_spr0551">
              <bqbiol:is>
	<rdf:Bag>
	<rdf:li rdf:resource="http://identifiers.org/ncbiprotein/spr0551" />
	</rdf:Bag>
	</bqbiol:is>
	
	<bqbiol:encodes>
	<rdf:Bag />
	</bqbiol:encodes>
	</rdf:Description>
	</rdf:RDF>
	</annotation>
            </fbc:geneProduct>
      <fbc:geneProduct fbc:id="G_spr0356" fbc:label="spr0356" fbc:name="mtlA" metaid="G_spr0356">
        <annotation>
	<rdf:RDF xmlns:rdf="http://www.w3.org/1999/02/22-rdf-syntax-ns#" xmlns:bqbiol="http://biomodels.net/biology-qualifiers/">
	<rdf:Description rdf:about="#G_spr0356">
              <bqbiol:is>
	<rdf:Bag>
	<rdf:li rdf:resource="http://identifiers.org/ncbiprotein/spr0356" />
	</rdf:Bag>
	</bqbiol:is>
	
	<bqbiol:encodes>
	<rdf:Bag />
	</bqbiol:encodes>
	</rdf:Description>
	</rdf:RDF>
	</annotation>
            </fbc:geneProduct>
      <fbc:geneProduct fbc:id="G_spr0627" fbc:label="spr0627" fbc:name="lctO" metaid="G_spr0627">
        <annotation>
	<rdf:RDF xmlns:rdf="http://www.w3.org/1999/02/22-rdf-syntax-ns#" xmlns:bqbiol="http://biomodels.net/biology-qualifiers/">
	<rdf:Description rdf:about="#G_spr0627">
              <bqbiol:is>
	<rdf:Bag>
	<rdf:li rdf:resource="http://identifiers.org/ncbiprotein/spr0627" />
	</rdf:Bag>
	</bqbiol:is>
	
	<bqbiol:encodes>
	<rdf:Bag />
	</bqbiol:encodes>
	</rdf:Description>
	</rdf:RDF>
	</annotation>
            </fbc:geneProduct>
      <fbc:geneProduct fbc:id="G_spr0731" fbc:label="spr0731" metaid="G_spr0731">
        <annotation>
	<rdf:RDF xmlns:rdf="http://www.w3.org/1999/02/22-rdf-syntax-ns#" xmlns:bqbiol="http://biomodels.net/biology-qualifiers/">
	<rdf:Description rdf:about="#G_spr0731">
              <bqbiol:is>
	<rdf:Bag>
	<rdf:li rdf:resource="http://identifiers.org/ncbiprotein/spr0731" />
	</rdf:Bag>
	</bqbiol:is>
	
	<bqbiol:encodes>
	<rdf:Bag>
	<rdf:li rdf:resource="http://identifiers.org/kegg.reaction/R01056" />
	</rdf:Bag>
	</bqbiol:encodes>
	</rdf:Description>
	</rdf:RDF>
	</annotation>
            </fbc:geneProduct>
      <fbc:geneProduct fbc:id="G_spr0388" fbc:label="spr0388" metaid="G_spr0388">
        <annotation>
	<rdf:RDF xmlns:rdf="http://www.w3.org/1999/02/22-rdf-syntax-ns#" xmlns:bqbiol="http://biomodels.net/biology-qualifiers/">
	<rdf:Description rdf:about="#G_spr0388">
              <bqbiol:is>
	<rdf:Bag>
	<rdf:li rdf:resource="http://identifiers.org/ncbiprotein/spr0388" />
	</rdf:Bag>
	</bqbiol:is>
	
	<bqbiol:encodes>
	<rdf:Bag>
	<rdf:li rdf:resource="http://identifiers.org/kegg.reaction/R00742" />
	</rdf:Bag>
	</bqbiol:encodes>
	</rdf:Description>
	</rdf:RDF>
	</annotation>
            </fbc:geneProduct>
      <fbc:geneProduct fbc:id="G_spr0544" fbc:label="spr0544" metaid="G_spr0544">
        <annotation>
	<rdf:RDF xmlns:rdf="http://www.w3.org/1999/02/22-rdf-syntax-ns#" xmlns:bqbiol="http://biomodels.net/biology-qualifiers/">
	<rdf:Description rdf:about="#G_spr0544">
              <bqbiol:is>
	<rdf:Bag>
	<rdf:li rdf:resource="http://identifiers.org/ncbiprotein/spr0544" />
	</rdf:Bag>
	</bqbiol:is>
	
	<bqbiol:encodes>
	<rdf:Bag />
	</bqbiol:encodes>
	</rdf:Description>
	</rdf:RDF>
	</annotation>
            </fbc:geneProduct>
      <fbc:geneProduct fbc:id="G_spr0776" fbc:label="spr0776" metaid="G_spr0776">
        <annotation>
	<rdf:RDF xmlns:rdf="http://www.w3.org/1999/02/22-rdf-syntax-ns#" xmlns:bqbiol="http://biomodels.net/biology-qualifiers/">
	<rdf:Description rdf:about="#G_spr0776">
              <bqbiol:is>
	<rdf:Bag>
	<rdf:li rdf:resource="http://identifiers.org/ncbiprotein/spr0776" />
	</rdf:Bag>
	</bqbiol:is>
	
	<bqbiol:encodes>
	<rdf:Bag />
	</bqbiol:encodes>
	</rdf:Description>
	</rdf:RDF>
	</annotation>
            </fbc:geneProduct>
      <fbc:geneProduct fbc:id="G_spr0304" fbc:label="spr0304" metaid="G_spr0304">
        <annotation>
	<rdf:RDF xmlns:rdf="http://www.w3.org/1999/02/22-rdf-syntax-ns#" xmlns:bqbiol="http://biomodels.net/biology-qualifiers/">
	<rdf:Description rdf:about="#G_spr0304">
              <bqbiol:is>
	<rdf:Bag>
	<rdf:li rdf:resource="http://identifiers.org/ncbiprotein/spr0304" />
	</rdf:Bag>
	</bqbiol:is>
	
	<bqbiol:encodes>
	<rdf:Bag />
	</bqbiol:encodes>
	</rdf:Description>
	</rdf:RDF>
	</annotation>
            </fbc:geneProduct>
      <fbc:geneProduct fbc:id="G_spr0540" fbc:label="spr0540" metaid="G_spr0540">
        <annotation>
	<rdf:RDF xmlns:rdf="http://www.w3.org/1999/02/22-rdf-syntax-ns#" xmlns:bqbiol="http://biomodels.net/biology-qualifiers/">
	<rdf:Description rdf:about="#G_spr0540">
              <bqbiol:is>
	<rdf:Bag>
	<rdf:li rdf:resource="http://identifiers.org/ncbiprotein/spr0540" />
	</rdf:Bag>
	</bqbiol:is>
	
	<bqbiol:encodes>
	<rdf:Bag />
	</bqbiol:encodes>
	</rdf:Description>
	</rdf:RDF>
	</annotation>
            </fbc:geneProduct>
      <fbc:geneProduct fbc:id="G_spr0541" fbc:label="spr0541" metaid="G_spr0541">
        <annotation>
	<rdf:RDF xmlns:rdf="http://www.w3.org/1999/02/22-rdf-syntax-ns#" xmlns:bqbiol="http://biomodels.net/biology-qualifiers/">
	<rdf:Description rdf:about="#G_spr0541">
              <bqbiol:is>
	<rdf:Bag>
	<rdf:li rdf:resource="http://identifiers.org/ncbiprotein/spr0541" />
	</rdf:Bag>
	</bqbiol:is>
	
	<bqbiol:encodes>
	<rdf:Bag />
	</bqbiol:encodes>
	</rdf:Description>
	</rdf:RDF>
	</annotation>
            </fbc:geneProduct>
      <fbc:geneProduct fbc:id="G_spr1321" fbc:label="spr1321" metaid="G_spr1321">
        <annotation>
	<rdf:RDF xmlns:rdf="http://www.w3.org/1999/02/22-rdf-syntax-ns#" xmlns:bqbiol="http://biomodels.net/biology-qualifiers/">
	<rdf:Description rdf:about="#G_spr1321">
              <bqbiol:is>
	<rdf:Bag>
	<rdf:li rdf:resource="http://identifiers.org/ncbiprotein/spr1321" />
	</rdf:Bag>
	</bqbiol:is>
	
	<bqbiol:encodes>
	<rdf:Bag>
	<rdf:li rdf:resource="http://identifiers.org/kegg.reaction/R07456" />
	</rdf:Bag>
	</bqbiol:encodes>
	</rdf:Description>
	</rdf:RDF>
	</annotation>
            </fbc:geneProduct>
      <fbc:geneProduct fbc:id="G_spr1322" fbc:label="spr1322" metaid="G_spr1322">
        <annotation>
	<rdf:RDF xmlns:rdf="http://www.w3.org/1999/02/22-rdf-syntax-ns#" xmlns:bqbiol="http://biomodels.net/biology-qualifiers/">
	<rdf:Description rdf:about="#G_spr1322">
              <bqbiol:is>
	<rdf:Bag>
	<rdf:li rdf:resource="http://identifiers.org/ncbiprotein/spr1322" />
	</rdf:Bag>
	</bqbiol:is>
	
	<bqbiol:encodes>
	<rdf:Bag>
	<rdf:li rdf:resource="http://identifiers.org/kegg.reaction/R07456" />
	</rdf:Bag>
	</bqbiol:encodes>
	</rdf:Description>
	</rdf:RDF>
	</annotation>
            </fbc:geneProduct>
      <fbc:geneProduct fbc:id="G_spr0180" fbc:label="spr0180" metaid="G_spr0180">
        <annotation>
	<rdf:RDF xmlns:rdf="http://www.w3.org/1999/02/22-rdf-syntax-ns#" xmlns:bqbiol="http://biomodels.net/biology-qualifiers/">
	<rdf:Description rdf:about="#G_spr0180">
              <bqbiol:is>
	<rdf:Bag>
	<rdf:li rdf:resource="http://identifiers.org/ncbiprotein/spr0180" />
	</rdf:Bag>
	</bqbiol:is>
	
	<bqbiol:encodes>
	<rdf:Bag>
	<rdf:li rdf:resource="http://identifiers.org/kegg.reaction/R07390" />
	</rdf:Bag>
	</bqbiol:encodes>
	</rdf:Description>
	</rdf:RDF>
	</annotation>
            </fbc:geneProduct>
    </fbc:listOfGeneProducts>
    <groups:listOfGroups xmlns:groups="http://www.sbml.org/sbml/level3/version1/groups/version1">
      <groups:group groups:id="g1" groups:kind="partonomy" groups:name="Drains pathway">
        <groups:listOfMembers>
          <groups:member groups:idRef="R_EX_C00135_extr" />
          <groups:member groups:idRef="R_EX_C00134_extr" />
          <groups:member groups:idRef="R_EX_C00266_extr" />
          <groups:member groups:idRef="R_EX_C00027_extr" />
          <groups:member groups:idRef="R_EX_C00058_extr" />
          <groups:member groups:idRef="R_EX_C00073_extr" />
          <groups:member groups:idRef="R_EX_C00378_extr" />
          <groups:member groups:idRef="R_EX_C00042_extr" />
          <groups:member groups:idRef="R_EX_C00041_extr" />
          <groups:member groups:idRef="R_EX_C00392_extr" />
          <groups:member groups:idRef="R_EX_C00078_extr" />
          <groups:member groups:idRef="R_EX_C00114_extr" />
          <groups:member groups:idRef="R_EX_C01762_extr" />
          <groups:member groups:idRef="R_EX_C00255_extr" />
          <groups:member groups:idRef="R_EX_C00250_extr" />
          <groups:member groups:idRef="R_EX_C00116_extr" />
          <groups:member groups:idRef="R_EX_C00065_extr" />
          <groups:member groups:idRef="R_EX_C00407_extr" />
          <groups:member groups:idRef="R_EX_C00062_extr" />
          <groups:member groups:idRef="R_EX_C00089_extr" />
          <groups:member groups:idRef="R_EX_C00188_extr" />
          <groups:member groups:idRef="R_EX_C00123_extr" />
          <groups:member groups:idRef="R_EX_C00262_extr" />
          <groups:member groups:idRef="R_EX_C00267_extr" />
          <groups:member groups:idRef="R_EX_C01613_extr" />
          <groups:member groups:idRef="R_EX_C00243_extr" />
          <groups:member groups:idRef="R_EX_C00106_extr" />
          <groups:member groups:idRef="R_EX_C00152_extr" />
          <groups:member groups:idRef="R_EX_C00492_extr" />
          <groups:member groups:idRef="R_EX_C00183_extr" />
          <groups:member groups:idRef="R_EX_C00097_extr" />
          <groups:member groups:idRef="R_EX_C00037_extr" />
          <groups:member groups:idRef="R_EX_C01330_extr" />
          <groups:member groups:idRef="R_EX_C00049_extr" />
          <groups:member groups:idRef="R_EX_C00469_extr" />
          <groups:member groups:idRef="R_EX_C00124_extr" />
          <groups:member groups:idRef="R_EX_C00011_extr" />
          <groups:member groups:idRef="R_EX_C00025_extr" />
          <groups:member groups:idRef="R_EX_C00007_extr" />
          <groups:member groups:idRef="R_EX_C00080_extr" />
          <groups:member groups:idRef="R_EX_C00159_extr" />
          <groups:member groups:idRef="R_EX_C00009_extr" />
          <groups:member groups:idRef="R_EX_C00001_extr" />
          <groups:member groups:idRef="R_EX_C14818_extr" />
          <groups:member groups:idRef="R_EX_C00014_extr" />
          <groups:member groups:idRef="R_EX_C03089_extr" />
          <groups:member groups:idRef="R_EX_C00120_extr" />
          <groups:member groups:idRef="R_EX_C00059_extr" />
          <groups:member groups:idRef="R_EX_C00082_extr" />
          <groups:member groups:idRef="R_EX_C00022_extr" />
          <groups:member groups:idRef="R_EX_C00079_extr" />
          <groups:member groups:idRef="R_EX_C00186_extr" />
          <groups:member groups:idRef="R_EX_C00033_extr" />
          <groups:member groups:idRef="R_EX_C00253_extr" />
          <groups:member groups:idRef="R_EX_C00864_extr" />
          <groups:member groups:idRef="R_EX_C00288_extr" />
          <groups:member groups:idRef="R_EX_C00750_extr" />
          <groups:member groups:idRef="R_EX_C00140_extr" />
          <groups:member groups:idRef="R_EX_C00047_extr" />
          <groups:member groups:idRef="R_EX_C00153_extr" />
          <groups:member groups:idRef="R_EX_Biomass_extr" />
          <groups:member groups:idRef="R_EX_C00242_extr" />
          <groups:member groups:idRef="R_EX_C00122_extr" />
          <groups:member groups:idRef="R_EX_C00148_extr" />
          <groups:member groups:idRef="R_EX_C00147_extr" />
          <groups:member groups:idRef="R_EX_C00064_extr" />
          <groups:member groups:idRef="R_EX_C00504_extr" />
        </groups:listOfMembers>
      </groups:group>
      <groups:group groups:id="g2" groups:kind="partonomy" groups:name="Valine, leucine and isoleucine biosynthesis">
        <groups:listOfMembers>
          <groups:member groups:idRef="R_R04426_C3_cytop" />
          <groups:member groups:idRef="R_R01652_C3_cytop" />
          <groups:member groups:idRef="R_R05068_C3_cytop" />
          <groups:member groups:idRef="R_R04440_C3_cytop" />
          <groups:member groups:idRef="R_R05070_C3_cytop" />
          <groups:member groups:idRef="R_R04441_C3_cytop" />
          <groups:member groups:idRef="R_R05069_C3_cytop" />
          <groups:member groups:idRef="R_R05071_C3_cytop" />
          <groups:member groups:idRef="R_R00996_C3_cytop" />
          <groups:member groups:idRef="R_R02199_C3_cytop" />
          <groups:member groups:idRef="R_R01090_C3_cytop" />
          <groups:member groups:idRef="R_R01214_C3_cytop" />
          <groups:member groups:idRef="R_R08648_C3_cytop" />
          <groups:member groups:idRef="R_R00226_C3_cytop" />
        </groups:listOfMembers>
      </groups:group>
      <groups:group groups:id="g3" groups:kind="partonomy" groups:name="Lysine biosynthesis">
        <groups:listOfMembers>
          <groups:member groups:idRef="R_R02733_C3_cytop" />
          <groups:member groups:idRef="R_R00480_C3_cytop" />
          <groups:member groups:idRef="R_R04364_C3_cytop" />
          <groups:member groups:idRef="R_R04467_C3_cytop" />
          <groups:member groups:idRef="R_R00451_C3_cytop" />
          <groups:member groups:idRef="R_R02291_C3_cytop" />
          <groups:member groups:idRef="R_R04199_C3_cytop" />
          <groups:member groups:idRef="R_R04198_C3_cytop" />
          <groups:member groups:idRef="R_R01775_C3_cytop" />
          <groups:member groups:idRef="R_R01773_C3_cytop" />
          <groups:member groups:idRef="R_R10147_C3_cytop" />
          <groups:member groups:idRef="R_R02735_C3_cytop" />
        </groups:listOfMembers>
      </groups:group>
      <groups:group groups:id="g4" groups:kind="partonomy" groups:name="Spontaneous">
        <groups:listOfMembers>
          <groups:member groups:idRef="R_R01652_C3_cytop" />
          <groups:member groups:idRef="R_R05048_C3_cytop" />
          <groups:member groups:idRef="R_R04639_C3_cytop" />
        </groups:listOfMembers>
      </groups:group>
      <groups:group groups:id="g5" groups:kind="partonomy" groups:name="beta-Alanine metabolism">
        <groups:listOfMembers>
          <groups:member groups:idRef="R_R02869_C3_cytop" />
        </groups:listOfMembers>
      </groups:group>
      <groups:group groups:id="g6" groups:kind="partonomy" groups:name="Terpenoid backbone biosynthesis">
        <groups:listOfMembers>
          <groups:member groups:idRef="R_R02245_C3_cytop" />
          <groups:member groups:idRef="R_R02081_C3_cytop" />
          <groups:member groups:idRef="R_R06447_C3_cytop" />
          <groups:member groups:idRef="R_R00238_C3_cytop" />
          <groups:member groups:idRef="R_R03245_C3_cytop" />
          <groups:member groups:idRef="R_R01123_C3_cytop" />
          <groups:member groups:idRef="R_R01658_C3_cytop" />
          <groups:member groups:idRef="R_R01121_C3_cytop" />
          <groups:member groups:idRef="R_R02003_C3_cytop" />
          <groups:member groups:idRef="R_R01978_C3_cytop" />
        </groups:listOfMembers>
      </groups:group>
      <groups:group groups:id="g7" groups:kind="partonomy" groups:name="Cysteine and methionine metabolism">
        <groups:listOfMembers>
          <groups:member groups:idRef="R_R00480_C3_cytop" />
          <groups:member groups:idRef="R_R02291_C3_cytop" />
          <groups:member groups:idRef="R_R00590_C3_cytop" />
          <groups:member groups:idRef="R_R01777_C3_cytop" />
          <groups:member groups:idRef="R_R01775_C3_cytop" />
          <groups:member groups:idRef="R_R01773_C3_cytop" />
          <groups:member groups:idRef="R_R00946_C3_cytop" />
          <groups:member groups:idRef="R_R00177_C3_cytop" />
          <groups:member groups:idRef="R_R01286_C3_cytop" />
          <groups:member groups:idRef="R_R01920_C3_cytop" />
          <groups:member groups:idRef="R_R00178_C3_cytop" />
          <groups:member groups:idRef="R_R01401_C3_cytop" />
          <groups:member groups:idRef="R_R03260_C3_cytop" />
          <groups:member groups:idRef="R_R00999_C3_cytop" />
          <groups:member groups:idRef="R_R02869_C3_cytop" />
        </groups:listOfMembers>
      </groups:group>
      <groups:group groups:id="g8" groups:kind="partonomy" groups:name="Valine, leucine and isoleucine degradation">
        <groups:listOfMembers>
          <groups:member groups:idRef="R_R00238_C3_cytop" />
          <groups:member groups:idRef="R_R02199_C3_cytop" />
          <groups:member groups:idRef="R_R01090_C3_cytop" />
          <groups:member groups:idRef="R_R01214_C3_cytop" />
          <groups:member groups:idRef="R_R07618_C3_cytop" />
          <groups:member groups:idRef="R_R01978_C3_cytop" />
        </groups:listOfMembers>
      </groups:group>
      <groups:group groups:id="g9" groups:kind="partonomy" groups:name="Pyruvate metabolism">
        <groups:listOfMembers>
          <groups:member groups:idRef="R_R00315_C3_cytop" />
          <groups:member groups:idRef="R_R00317_C3_cytop" />
          <groups:member groups:idRef="R_R00199_C3_cytop" />
          <groups:member groups:idRef="R_R00345_C3_cytop" />
          <groups:member groups:idRef="R_R00228_C3_cytop" />
          <groups:member groups:idRef="R_R00014_C3_cytop" />
          <groups:member groups:idRef="R_R02569_C3_cytop" />
          <groups:member groups:idRef="R_R03270_C3_cytop" />
          <groups:member groups:idRef="R_R00200_C3_cytop" />
          <groups:member groups:idRef="R_R00238_C3_cytop" />
          <groups:member groups:idRef="R_R00230_C3_cytop" />
          <groups:member groups:idRef="R_R00742_C3_cytop" />
          <groups:member groups:idRef="R_LCTO_cytop" />
          <groups:member groups:idRef="R_R00207_C3_cytop" />
          <groups:member groups:idRef="R_R00212_C3_cytop" />
          <groups:member groups:idRef="R_R00703_C3_cytop" />
          <groups:member groups:idRef="R_R07618_C3_cytop" />
        </groups:listOfMembers>
      </groups:group>
      <groups:group groups:id="g10" groups:kind="partonomy" groups:name="Glycerolipid metabolism">
        <groups:listOfMembers>
          <groups:member groups:idRef="R_R00847_C3_cytop" />
          <groups:member groups:idRef="R_R04377_C3_cytop" />
          <groups:member groups:idRef="R_R02240_C3_cytop" />
          <groups:member groups:idRef="R_R02689_C3_cytop" />
          <groups:member groups:idRef="R_R09380_C3_cytop" />
          <groups:member groups:idRef="R_R09381_C3_cytop" />
          <groups:member groups:idRef="R_R02239_C3_cytop" />
        </groups:listOfMembers>
      </groups:group>
      <groups:group groups:id="g11" groups:kind="partonomy" groups:name="One carbon pool by folate">
        <groups:listOfMembers>
          <groups:member groups:idRef="R_R00943_C3_cytop" />
          <groups:member groups:idRef="R_R04560_C3_cytop" />
          <groups:member groups:idRef="R_R00945_C3_cytop" />
          <groups:member groups:idRef="R_R04325_C3_cytop" />
          <groups:member groups:idRef="R_R02101_C3_cytop" />
          <groups:member groups:idRef="R_R00946_C3_cytop" />
          <groups:member groups:idRef="R_R01220_C3_cytop" />
          <groups:member groups:idRef="R_R00939_C3_cytop" />
          <groups:member groups:idRef="R_R00937_C3_cytop" />
          <groups:member groups:idRef="R_R00936_C3_cytop" />
          <groups:member groups:idRef="R_R01224_C3_cytop" />
          <groups:member groups:idRef="R_R07168_C3_cytop" />
          <groups:member groups:idRef="R_R01655_C3_cytop" />
        </groups:listOfMembers>
      </groups:group>
      <groups:group groups:id="g12" groups:kind="partonomy" groups:name="Folate biosynthesis">
        <groups:listOfMembers>
          <groups:member groups:idRef="R_R03503_C3_cytop" />
          <groups:member groups:idRef="R_R01716_C3_cytop" />
          <groups:member groups:idRef="R_R05553_C3_cytop" />
          <groups:member groups:idRef="R_R05048_C3_cytop" />
          <groups:member groups:idRef="R_R05046_C3_cytop" />
          <groups:member groups:idRef="R_R04639_C3_cytop" />
          <groups:member groups:idRef="R_R00428_C3_cytop" />
          <groups:member groups:idRef="R_R00939_C3_cytop" />
          <groups:member groups:idRef="R_R00937_C3_cytop" />
          <groups:member groups:idRef="R_R04620_C3_cytop" />
          <groups:member groups:idRef="R_R00936_C3_cytop" />
          <groups:member groups:idRef="R_R03066_C3_cytop" />
          <groups:member groups:idRef="R_R03067_C3_cytop" />
          <groups:member groups:idRef="R_R03504_C3_cytop" />
          <groups:member groups:idRef="R_R02237_C3_cytop" />
        </groups:listOfMembers>
      </groups:group>
      <groups:group groups:id="g13" groups:kind="partonomy" groups:name="Arginine and proline metabolism">
        <groups:listOfMembers>
          <groups:member groups:idRef="R_R00248_C3_cytop" />
          <groups:member groups:idRef="R_R01152_C3_cytop" />
          <groups:member groups:idRef="R_R00150_C3_cytop" />
          <groups:member groups:idRef="R_R01954_C3_cytop" />
          <groups:member groups:idRef="R_R01416_C3_cytop" />
          <groups:member groups:idRef="R_R03314_C3_cytop" />
          <groups:member groups:idRef="R_R00239_C3_cytop" />
          <groups:member groups:idRef="R_R03313_C3_cytop" />
          <groups:member groups:idRef="R_R01251_C3_cytop" />
          <groups:member groups:idRef="R_R00566_C3_cytop" />
          <groups:member groups:idRef="R_R01920_C3_cytop" />
          <groups:member groups:idRef="R_R00178_C3_cytop" />
          <groups:member groups:idRef="R_R01086_C3_cytop" />
          <groups:member groups:idRef="R_R00253_C3_cytop" />
          <groups:member groups:idRef="R_R00256_C3_cytop" />
          <groups:member groups:idRef="R_R02869_C3_cytop" />
        </groups:listOfMembers>
      </groups:group>
      <groups:group groups:id="g14" groups:kind="partonomy" groups:name="Nitrogen metabolism">
        <groups:listOfMembers>
          <groups:member groups:idRef="R_R00248_C3_cytop" />
          <groups:member groups:idRef="R_R00150_C3_cytop" />
          <groups:member groups:idRef="R_R00485_C3_cytop" />
          <groups:member groups:idRef="R_R01221_C3_cytop" />
          <groups:member groups:idRef="R_R00253_C3_cytop" />
          <groups:member groups:idRef="R_R00256_C3_cytop" />
          <groups:member groups:idRef="R_R00483_C3_cytop" />
        </groups:listOfMembers>
      </groups:group>
      <groups:group groups:id="g15" groups:kind="partonomy" groups:name="Starch and sucrose metabolism">
        <groups:listOfMembers>
          <groups:member groups:idRef="R_R03921_C3_cytop" />
          <groups:member groups:idRef="R_R00803_C3_cytop" />
          <groups:member groups:idRef="R_R01786_C3_cytop" />
          <groups:member groups:idRef="R_R00760_C3_cytop" />
          <groups:member groups:idRef="R_R08639_C3_cytop" />
          <groups:member groups:idRef="R_R00959_C3_cytop" />
          <groups:member groups:idRef="R_R00289_C3_cytop" />
          <groups:member groups:idRef="R_R00802_C3_cytop" />
          <groups:member groups:idRef="R_R02740_C3_cytop" />
          <groups:member groups:idRef="R_R00771_C3_cytop" />
        </groups:listOfMembers>
      </groups:group>
      <groups:group groups:id="g16" groups:kind="partonomy" groups:name="Vitamin B6 metabolism">
        <groups:listOfMembers>
          <groups:member groups:idRef="R_R00174_C3_cytop" />
          <groups:member groups:idRef="R_R07456_C3_cytop" />
        </groups:listOfMembers>
      </groups:group>
      <groups:group groups:id="g17" groups:kind="partonomy" groups:name="Glycolysis / Gluconeogenesis">
        <groups:listOfMembers>
          <groups:member groups:idRef="R_R01512_C3_cytop" />
          <groups:member groups:idRef="R_R01015_C3_cytop" />
          <groups:member groups:idRef="R_R01602_C3_cytop" />
          <groups:member groups:idRef="R_R01061_C3_cytop" />
          <groups:member groups:idRef="R_R04779_C3_cytop" />
          <groups:member groups:idRef="R_R00014_C3_cytop" />
          <groups:member groups:idRef="R_R02569_C3_cytop" />
          <groups:member groups:idRef="R_R03270_C3_cytop" />
          <groups:member groups:idRef="R_R00200_C3_cytop" />
          <groups:member groups:idRef="R_R01786_C3_cytop" />
          <groups:member groups:idRef="R_R01600_C3_cytop" />
          <groups:member groups:idRef="R_R01070_C3_cytop" />
          <groups:member groups:idRef="R_R00959_C3_cytop" />
          <groups:member groups:idRef="R_R01518_C3_cytop" />
          <groups:member groups:idRef="R_R02740_C3_cytop" />
          <groups:member groups:idRef="R_R03321_C3_cytop" />
          <groups:member groups:idRef="R_R02739_C3_cytop" />
          <groups:member groups:idRef="R_R00703_C3_cytop" />
          <groups:member groups:idRef="R_R00658_C3_cytop" />
          <groups:member groups:idRef="R_R07618_C3_cytop" />
          <groups:member groups:idRef="R_R00754_C3_cytop" />
          <groups:member groups:idRef="R_R01058_C3_cytop" />
        </groups:listOfMembers>
      </groups:group>
      <groups:group groups:id="g18" groups:kind="partonomy" groups:name="D-Glutamine and D-glutamate metabolism">
        <groups:listOfMembers>
          <groups:member groups:idRef="R_R00248_C3_cytop" />
          <groups:member groups:idRef="R_R00260_C3_cytop" />
          <groups:member groups:idRef="R_R02783_C3_cytop" />
          <groups:member groups:idRef="R_R03193_C3_cytop" />
          <groups:member groups:idRef="R_R00256_C3_cytop" />
        </groups:listOfMembers>
      </groups:group>
      <groups:group groups:id="g19" groups:kind="partonomy" groups:name="Biomass Pathway">
        <groups:listOfMembers>
          <groups:member groups:idRef="R_Lipid_entity_cytop" />
          <groups:member groups:idRef="R_ATP_m_cytop" />
          <groups:member groups:idRef="R_Lipoteichoic_Acid_cytop" />
          <groups:member groups:idRef="R_Biomass_C3_cytop" />
          <groups:member groups:idRef="R_Cell_wall_cytmem" />
          <groups:member groups:idRef="R_Teichoic_Acid_cytop" />
          <groups:member groups:idRef="R_Fatty_acid_cytop" />
          <groups:member groups:idRef="R_Protein_cytop" />
          <groups:member groups:idRef="R_e_Cofactor_cytop" />
          <groups:member groups:idRef="R_Biomass_assembly_C3_cytop" />
          <groups:member groups:idRef="R_e_DNA_cytop" />
          <groups:member groups:idRef="R_Acyl__ACP__biosynthesis__cytop" />
          <groups:member groups:idRef="R_e_RNA_cytop" />
        </groups:listOfMembers>
      </groups:group>
      <groups:group groups:id="g20" groups:kind="partonomy" groups:name="Non enzymatic">
        <groups:listOfMembers>
          <groups:member groups:idRef="R_R03314_C3_cytop" />
        </groups:listOfMembers>
      </groups:group>
      <groups:group groups:id="g21" groups:kind="partonomy" groups:name="Phenylalanine, tyrosine and tryptophan biosynthesis">
        <groups:listOfMembers>
          <groups:member groups:idRef="R_R03509_C3_cytop" />
          <groups:member groups:idRef="R_R03083_C3_cytop" />
          <groups:member groups:idRef="R_R01714_C3_cytop" />
          <groups:member groups:idRef="R_R01826_C3_cytop" />
          <groups:member groups:idRef="R_R01728_C3_cytop" />
          <groups:member groups:idRef="R_R03460_C3_cytop" />
          <groups:member groups:idRef="R_R02412_C3_cytop" />
          <groups:member groups:idRef="R_R01073_C3_cytop" />
          <groups:member groups:idRef="R_R00985_C3_cytop" />
          <groups:member groups:idRef="R_R00986_C3_cytop" />
          <groups:member groups:idRef="R_R01715_C3_cytop" />
          <groups:member groups:idRef="R_R00734_C3_cytop" />
          <groups:member groups:idRef="R_R01373_C3_cytop" />
          <groups:member groups:idRef="R_R03084_C3_cytop" />
          <groups:member groups:idRef="R_R00694_C3_cytop" />
          <groups:member groups:idRef="R_R02722_C3_cytop" />
          <groups:member groups:idRef="R_R03508_C3_cytop" />
          <groups:member groups:idRef="R_R02413_C3_cytop" />
        </groups:listOfMembers>
      </groups:group>
      <groups:group groups:id="g22" groups:kind="partonomy" groups:name="Alanine, aspartate and glutamate metabolism">
        <groups:listOfMembers>
          <groups:member groups:idRef="R_R00248_C3_cytop" />
          <groups:member groups:idRef="R_R00485_C3_cytop" />
          <groups:member groups:idRef="R_R01954_C3_cytop" />
          <groups:member groups:idRef="R_R01135_C3_cytop" />
          <groups:member groups:idRef="R_R01397_C3_cytop" />
          <groups:member groups:idRef="R_R01072_C3_cytop" />
          <groups:member groups:idRef="R_R00258_C3_cytop" />
          <groups:member groups:idRef="R_R00355_C3_cytop" />
          <groups:member groups:idRef="R_R01083_C3_cytop" />
          <groups:member groups:idRef="R_R01086_C3_cytop" />
          <groups:member groups:idRef="R_R00253_C3_cytop" />
          <groups:member groups:idRef="R_R00768_C3_cytop" />
          <groups:member groups:idRef="R_R00575_C3_cytop" />
          <groups:member groups:idRef="R_R00256_C3_cytop" />
          <groups:member groups:idRef="R_R00483_C3_cytop" />
        </groups:listOfMembers>
      </groups:group>
      <groups:group groups:id="g23" groups:kind="partonomy" groups:name="Glycine, serine and threonine metabolism">
        <groups:listOfMembers>
          <groups:member groups:idRef="R_R01771_C3_cytop" />
          <groups:member groups:idRef="R_R00480_C3_cytop" />
          <groups:member groups:idRef="R_R01466_C3_cytop" />
          <groups:member groups:idRef="R_R02291_C3_cytop" />
          <groups:member groups:idRef="R_R00945_C3_cytop" />
          <groups:member groups:idRef="R_R01775_C3_cytop" />
          <groups:member groups:idRef="R_R00996_C3_cytop" />
          <groups:member groups:idRef="R_R00220_C3_cytop" />
          <groups:member groups:idRef="R_R01773_C3_cytop" />
          <groups:member groups:idRef="R_R01518_C3_cytop" />
          <groups:member groups:idRef="R_R02722_C3_cytop" />
        </groups:listOfMembers>
      </groups:group>
      <groups:group groups:id="g24" groups:kind="partonomy" groups:name="Fructose and mannose metabolism">
        <groups:listOfMembers>
          <groups:member groups:idRef="R_R01015_C3_cytop" />
          <groups:member groups:idRef="R_R01819_C3_cytop" />
          <groups:member groups:idRef="R_R04779_C3_cytop" />
          <groups:member groups:idRef="R_R00867_C3_cytop" />
          <groups:member groups:idRef="R_R01070_C3_cytop" />
          <groups:member groups:idRef="R_R02703_C3_cytop" />
        </groups:listOfMembers>
      </groups:group>
      <groups:group groups:id="g25" groups:kind="partonomy" groups:name="Fatty acid biosynthesis">
        <groups:listOfMembers>
          <groups:member groups:idRef="R_R04965_C3_cytop" />
          <groups:member groups:idRef="R_R04536_C3_cytop" />
          <groups:member groups:idRef="R_R04543_C3_cytop" />
          <groups:member groups:idRef="R_R04953_C3_cytop" />
          <groups:member groups:idRef="R_R04966_C3_cytop" />
          <groups:member groups:idRef="R_R04969_C3_cytop" />
          <groups:member groups:idRef="R_R04961_C3_cytop" />
          <groups:member groups:idRef="R_R04724_C3_cytop" />
          <groups:member groups:idRef="R_R04537_C3_cytop" />
          <groups:member groups:idRef="R_R04544_C3_cytop" />
          <groups:member groups:idRef="R_R04429_C3_cytop" />
          <groups:member groups:idRef="R_R04568_C3_cytop" />
          <groups:member groups:idRef="R_R04534_C3_cytop" />
          <groups:member groups:idRef="R_R04958_C3_cytop" />
          <groups:member groups:idRef="R_R04964_C3_cytop" />
          <groups:member groups:idRef="R_R04955_C3_cytop" />
          <groups:member groups:idRef="R_R04535_C3_cytop" />
          <groups:member groups:idRef="R_R04954_C3_cytop" />
          <groups:member groups:idRef="R_R04566_C3_cytop" />
          <groups:member groups:idRef="R_R04533_C3_cytop" />
          <groups:member groups:idRef="R_R07763_C3_cytop" />
          <groups:member groups:idRef="R_R04428_C3_cytop" />
          <groups:member groups:idRef="R_R04963_C3_cytop" />
          <groups:member groups:idRef="R_R04726_C3_cytop" />
          <groups:member groups:idRef="R_R04957_C3_cytop" />
          <groups:member groups:idRef="R_R04968_C3_cytop" />
          <groups:member groups:idRef="R_R01624_C3_cytop" />
          <groups:member groups:idRef="R_R04960_C3_cytop" />
          <groups:member groups:idRef="R_R04952_C3_cytop" />
          <groups:member groups:idRef="R_R04355_C3_cytop" />
          <groups:member groups:idRef="R_R01706_C3_cytop" />
          <groups:member groups:idRef="R_R08159_C3_cytop" />
          <groups:member groups:idRef="R_R04014_C3_cytop" />
          <groups:member groups:idRef="R_R07764_C3_cytop" />
          <groups:member groups:idRef="R_Fatty_acid_cytop" />
          <groups:member groups:idRef="R_R01626_C3_cytop" />
          <groups:member groups:idRef="R_R07762_C3_cytop" />
          <groups:member groups:idRef="R_R07765_C3_cytop" />
        </groups:listOfMembers>
      </groups:group>
      <groups:group groups:id="g26" groups:kind="partonomy" groups:name="Peptidoglycan biosynthesis">
        <groups:listOfMembers>
          <groups:member groups:idRef="R_R05662_C3_cytop" />
          <groups:member groups:idRef="R_R05629_C3_cytop" />
          <groups:member groups:idRef="R_R03191_C3_cytop" />
          <groups:member groups:idRef="R_R03192_C3_cytop" />
          <groups:member groups:idRef="R_R05627_C3_cytop" />
          <groups:member groups:idRef="R_R00660_C3_cytop" />
          <groups:member groups:idRef="R_R01150_C3_cytop" />
          <groups:member groups:idRef="R_R02786_C3_cytop" />
          <groups:member groups:idRef="R_R02783_C3_cytop" />
          <groups:member groups:idRef="R_R03193_C3_cytop" />
          <groups:member groups:idRef="R_R04573_C3_cytop" />
          <groups:member groups:idRef="R_R06178_C3_cytop" />
        </groups:listOfMembers>
      </groups:group>
      <groups:group groups:id="g27" groups:kind="partonomy" groups:name="Riboflavin metabolism">
        <groups:listOfMembers>
          <groups:member groups:idRef="R_R07281_C3_cytop" />
          <groups:member groups:idRef="R_R04457_C3_cytop" />
          <groups:member groups:idRef="R_R00549_C3_cytop" />
          <groups:member groups:idRef="R_R00066_C3_cytop" />
          <groups:member groups:idRef="R_R00161_C3_cytop" />
        </groups:listOfMembers>
      </groups:group>
      <groups:group groups:id="g28" groups:kind="partonomy" groups:name="Glycerophospholipid metabolism">
        <groups:listOfMembers>
          <groups:member groups:idRef="R_R01021_C3_cytop" />
          <groups:member groups:idRef="R_R00844_C3_cytop" />
          <groups:member groups:idRef="R_R02029_C3_cytop" />
          <groups:member groups:idRef="R_R02240_C3_cytop" />
          <groups:member groups:idRef="R_R02030_C3_cytop" />
          <groups:member groups:idRef="R_R00842_C3_cytop" />
          <groups:member groups:idRef="R_R07390_C3_cytop" />
          <groups:member groups:idRef="R_R02239_C3_cytop" />
          <groups:member groups:idRef="R_R01801_C3_cytop" />
          <groups:member groups:idRef="R_R01799_C3_cytop" />
        </groups:listOfMembers>
      </groups:group>
      <groups:group groups:id="g29" groups:kind="partonomy" groups:name="Methane metabolism">
        <groups:listOfMembers>
          <groups:member groups:idRef="R_R00315_C3_cytop" />
          <groups:member groups:idRef="R_R00199_C3_cytop" />
          <groups:member groups:idRef="R_R00345_C3_cytop" />
          <groups:member groups:idRef="R_R04779_C3_cytop" />
          <groups:member groups:idRef="R_R00230_C3_cytop" />
          <groups:member groups:idRef="R_R00945_C3_cytop" />
          <groups:member groups:idRef="R_R01518_C3_cytop" />
          <groups:member groups:idRef="R_R00086_C3_cytop" />
          <groups:member groups:idRef="R_R01224_C3_cytop" />
          <groups:member groups:idRef="R_R07168_C3_cytop" />
          <groups:member groups:idRef="R_R00658_C3_cytop" />
        </groups:listOfMembers>
      </groups:group>
      <groups:group groups:id="g30" groups:kind="partonomy" groups:name="Transporters pathway">
        <groups:listOfMembers>
          <groups:member groups:idRef="R_T00357_C4_cytmem" />
          <groups:member groups:idRef="R_T00698_C4_cytmem" />
          <groups:member groups:idRef="R_T01122_C4_cytmem" />
          <groups:member groups:idRef="R_T01669_C4_cytmem" />
          <groups:member groups:idRef="R_T_L_Asparagine_transport_cytmem" />
          <groups:member groups:idRef="R_T00637_C4_cytmem" />
          <groups:member groups:idRef="R_T01631_C4_cytmem" />
          <groups:member groups:idRef="R_T_Ethanol_transport_cytmem" />
          <groups:member groups:idRef="R_T_L_Aspartate_transport_cytmem" />
          <groups:member groups:idRef="R_T00417_C4_cytmem" />
          <groups:member groups:idRef="R_T01595_C4_cytmem" />
          <groups:member groups:idRef="R_T01141_C4_cytmem" />
          <groups:member groups:idRef="R_T_Oxygen_transport_cytmem" />
          <groups:member groups:idRef="R_T00693_C4_cytmem" />
          <groups:member groups:idRef="R_T00555_1_C4_cytmem" />
          <groups:member groups:idRef="R_T00692_1_0_C4_cytmem" />
          <groups:member groups:idRef="R_T00497_C4_cytmem" />
          <groups:member groups:idRef="R_T01590_C4_cytmem" />
          <groups:member groups:idRef="R_T01557_2_0_C4_cytmem" />
          <groups:member groups:idRef="R_T02385_C4_cytmem" />
          <groups:member groups:idRef="R_T01146_C4_cytmem" />
          <groups:member groups:idRef="R_T01848_C4_cytmem" />
          <groups:member groups:idRef="R_T01670_C4_cytmem" />
          <groups:member groups:idRef="R_T02406_0_3_11_0_C4_cytmem" />
          <groups:member groups:idRef="R_T01850_C4_cytmem" />
          <groups:member groups:idRef="R_T01591_C4_cytmem" />
          <groups:member groups:idRef="R_T01851_C4_cytmem" />
          <groups:member groups:idRef="R_T02394_C4_cytmem" />
          <groups:member groups:idRef="R_T01004_1_C4_cytmem" />
          <groups:member groups:idRef="R_T01769_C4_cytmem" />
          <groups:member groups:idRef="R_T02047_C4_cytmem" />
          <groups:member groups:idRef="R_T00054_C4_cytmem" />
          <groups:member groups:idRef="R_T01602_C4_cytmem" />
          <groups:member groups:idRef="R_T00346_C4_cytmem" />
          <groups:member groups:idRef="R_T02026_1_0_0_0_0_C4_cytmem" />
          <groups:member groups:idRef="R_T01556_C4_cytmem" />
          <groups:member groups:idRef="R_T01147_C4_cytmem" />
          <groups:member groups:idRef="R_T02032_C4_cytmem" />
          <groups:member groups:idRef="R_T02037_C4_cytmem" />
          <groups:member groups:idRef="R_T02015_C4_cytmem" />
          <groups:member groups:idRef="R_T02011_C4_cytmem" />
          <groups:member groups:idRef="R_T00015_C4_cytmem" />
          <groups:member groups:idRef="R_T01732_C7_cellw" />
          <groups:member groups:idRef="R_T02400_C4_cytmem" />
          <groups:member groups:idRef="R_T01786_1_0_0_0_0_C4_cytmem" />
          <groups:member groups:idRef="R_T02397_C4_cytmem" />
          <groups:member groups:idRef="R_T_H2O2_transport_cytmem" />
          <groups:member groups:idRef="R_T_Glycolaldehyde_transport_cytmem" />
          <groups:member groups:idRef="R_T02481_6_C4_cytmem" />
          <groups:member groups:idRef="R_T01593_C4_cytmem" />
          <groups:member groups:idRef="R_T_Carbon_dioxide_transport_cytmem" />
          <groups:member groups:idRef="R_T_Folate_transport_cytmem" />
          <groups:member groups:idRef="R_T02481_27_C4_cytmem" />
          <groups:member groups:idRef="R_T_Guanine_transport_cytmem" />
          <groups:member groups:idRef="R_T_Adenine_transport_cytmem" />
          <groups:member groups:idRef="R_T00021_7_C4_cytmem" />
          <groups:member groups:idRef="R_T_NH3_cytmem" />
          <groups:member groups:idRef="R_T00068_C4_cytmem" />
          <groups:member groups:idRef="R_T02027_2_0_0_0_0_C4_cytmem" />
          <groups:member groups:idRef="R_T01642_gal_C4_cytmem" />
          <groups:member groups:idRef="R_T02384_C4_cytmem" />
          <groups:member groups:idRef="R_T01849_C4_cytmem" />
          <groups:member groups:idRef="R_T01283_C4_cytmem" />
          <groups:member groups:idRef="R_T00257_C4_cytmem" />
          <groups:member groups:idRef="R_T02026_glutamine_C4_cytmem" />
          <groups:member groups:idRef="R_T00357_spermine_C4_cytmem" />
          <groups:member groups:idRef="R_T02412_gal_C4_cytmem" />
          <groups:member groups:idRef="R_T_H__transport_cytmem" />
          <groups:member groups:idRef="R_T_Acetate_transport_cytmem" />
          <groups:member groups:idRef="R_T_Lactate_transport_cytmem" />
          <groups:member groups:idRef="R_T_Pantothenate_transport_cytmem" />
          <groups:member groups:idRef="R_T_Nicotinate_transport_cytmem" />
          <groups:member groups:idRef="R_T_Pyruvate_transport_cytmem" />
          <groups:member groups:idRef="R_T_L_Tyrosine_transport_cytmem" />
          <groups:member groups:idRef="R_T01004_1_phenylalanine_C4_cytmem" />
        </groups:listOfMembers>
      </groups:group>
      <groups:group groups:id="g31" groups:kind="partonomy" groups:name="Pantothenate and CoA biosynthesis">
        <groups:listOfMembers>
          <groups:member groups:idRef="R_R03018_C3_cytop" />
          <groups:member groups:idRef="R_R00130_C3_cytop" />
          <groups:member groups:idRef="R_R03035_C3_cytop" />
          <groups:member groups:idRef="R_R03269_C3_cytop" />
          <groups:member groups:idRef="R_R01214_C3_cytop" />
          <groups:member groups:idRef="R_R04230_C3_cytop" />
          <groups:member groups:idRef="R_R04231_C3_cytop" />
          <groups:member groups:idRef="R_R01625_C3_cytop" />
        </groups:listOfMembers>
      </groups:group>
      <groups:group groups:id="g32" groups:kind="partonomy" groups:name="Biosynthesis of unsaturated fatty acids">
        <groups:listOfMembers>
          <groups:member groups:idRef="R_R07763_C3_cytop" />
          <groups:member groups:idRef="R_R07764_C3_cytop" />
          <groups:member groups:idRef="R_R07762_C3_cytop" />
          <groups:member groups:idRef="R_R07765_C3_cytop" />
        </groups:listOfMembers>
      </groups:group>
      <groups:group groups:id="g33" groups:kind="partonomy" groups:name="Purine metabolism">
        <groups:listOfMembers>
          <groups:member groups:idRef="R_R01561_C3_cytop" />
          <groups:member groups:idRef="R_R02297_C3_cytop" />
          <groups:member groups:idRef="R_R04208_C3_cytop" />
          <groups:member groups:idRef="R_R01547_C3_cytop" />
          <groups:member groups:idRef="R_R00150_C3_cytop" />
          <groups:member groups:idRef="R_R02090_C3_cytop" />
          <groups:member groups:idRef="R_R02020_C3_cytop" />
          <groups:member groups:idRef="R_R02014_C3_cytop" />
          <groups:member groups:idRef="R_R01230_C3_cytop" />
          <groups:member groups:idRef="R_R01231_C3_cytop" />
          <groups:member groups:idRef="R_R02017_C3_cytop" />
          <groups:member groups:idRef="R_R04144_C3_cytop" />
          <groups:member groups:idRef="R_R04463_C3_cytop" />
          <groups:member groups:idRef="R_R02019_C3_cytop" />
          <groups:member groups:idRef="R_R07405_C3_cytop" />
          <groups:member groups:idRef="R_R01135_C3_cytop" />
          <groups:member groups:idRef="R_R01049_C3_cytop" />
          <groups:member groups:idRef="R_R02142_C3_cytop" />
          <groups:member groups:idRef="R_R01229_C3_cytop" />
          <groups:member groups:idRef="R_R01134_C3_cytop" />
          <groups:member groups:idRef="R_R00332_C3_cytop" />
          <groups:member groups:idRef="R_R00430_C3_cytop" />
          <groups:member groups:idRef="R_R01072_C3_cytop" />
          <groups:member groups:idRef="R_R00200_C3_cytop" />
          <groups:member groups:idRef="R_R01863_C3_cytop" />
          <groups:member groups:idRef="R_R02147_C3_cytop" />
          <groups:member groups:idRef="R_R00330_C3_cytop" />
          <groups:member groups:idRef="R_R00127_C3_cytop" />
          <groups:member groups:idRef="R_R01127_C3_cytop" />
          <groups:member groups:idRef="R_R04560_C3_cytop" />
          <groups:member groups:idRef="R_R04325_C3_cytop" />
          <groups:member groups:idRef="R_R01057_C3_cytop" />
          <groups:member groups:idRef="R_R01126_C3_cytop" />
          <groups:member groups:idRef="R_R00183_C3_cytop" />
          <groups:member groups:idRef="R_R02719_C3_cytop" />
          <groups:member groups:idRef="R_R01227_C3_cytop" />
          <groups:member groups:idRef="R_R00190_C3_cytop" />
          <groups:member groups:idRef="R_R01132_C3_cytop" />
          <groups:member groups:idRef="R_R01855_C3_cytop" />
          <groups:member groups:idRef="R_R00426_C3_cytop" />
          <groups:member groups:idRef="R_R00086_C3_cytop" />
          <groups:member groups:idRef="R_R04591_C3_cytop" />
          <groups:member groups:idRef="R_R01083_C3_cytop" />
          <groups:member groups:idRef="R_R04559_C3_cytop" />
          <groups:member groups:idRef="R_R01130_C3_cytop" />
          <groups:member groups:idRef="R_R07404_C3_cytop" />
        </groups:listOfMembers>
      </groups:group>
      <groups:group groups:id="g34" groups:kind="partonomy" groups:name="Pyrimidine metabolism">
        <groups:listOfMembers>
          <groups:member groups:idRef="R_R01665_C3_cytop" />
          <groups:member groups:idRef="R_R00512_C3_cytop" />
          <groups:member groups:idRef="R_R02096_C3_cytop" />
          <groups:member groups:idRef="R_R00516_C3_cytop" />
          <groups:member groups:idRef="R_R00158_C3_cytop" />
          <groups:member groups:idRef="R_R02094_C3_cytop" />
          <groups:member groups:idRef="R_R02099_C3_cytop" />
          <groups:member groups:idRef="R_R02022_C3_cytop" />
          <groups:member groups:idRef="R_R02023_C3_cytop" />
          <groups:member groups:idRef="R_R02024_C3_cytop" />
          <groups:member groups:idRef="R_R02018_C3_cytop" />
          <groups:member groups:idRef="R_R00571_C3_cytop" />
          <groups:member groups:idRef="R_R01397_C3_cytop" />
          <groups:member groups:idRef="R_R01869_C3_cytop" />
          <groups:member groups:idRef="R_R00573_C3_cytop" />
          <groups:member groups:idRef="R_R01867_C3_cytop" />
          <groups:member groups:idRef="R_R02484_C3_cytop" />
          <groups:member groups:idRef="R_R00156_C3_cytop" />
          <groups:member groups:idRef="R_R02331_C3_cytop" />
          <groups:member groups:idRef="R_R02093_C3_cytop" />
          <groups:member groups:idRef="R_R00570_C3_cytop" />
          <groups:member groups:idRef="R_R02326_C3_cytop" />
          <groups:member groups:idRef="R_R02098_C3_cytop" />
          <groups:member groups:idRef="R_R00964_C3_cytop" />
          <groups:member groups:idRef="R_R02371_C3_cytop" />
          <groups:member groups:idRef="R_R01880_C3_cytop" />
          <groups:member groups:idRef="R_R00968_C3_cytop" />
          <groups:member groups:idRef="R_R02327_C3_cytop" />
          <groups:member groups:idRef="R_R00513_C3_cytop" />
          <groups:member groups:idRef="R_R02091_C3_cytop" />
          <groups:member groups:idRef="R_R01870_C3_cytop" />
          <groups:member groups:idRef="R_R00517_C3_cytop" />
          <groups:member groups:idRef="R_R02097_C3_cytop" />
          <groups:member groups:idRef="R_R00967_C3_cytop" />
          <groups:member groups:idRef="R_R01993_C3_cytop" />
          <groups:member groups:idRef="R_R02485_C3_cytop" />
          <groups:member groups:idRef="R_R02101_C3_cytop" />
          <groups:member groups:idRef="R_R00511_C3_cytop" />
          <groups:member groups:idRef="R_R02102_C3_cytop" />
          <groups:member groups:idRef="R_R01664_C3_cytop" />
          <groups:member groups:idRef="R_R00963_C3_cytop" />
          <groups:member groups:idRef="R_R00966_C3_cytop" />
          <groups:member groups:idRef="R_R00662_C3_cytop" />
          <groups:member groups:idRef="R_R01878_C3_cytop" />
          <groups:member groups:idRef="R_R02016_C3_cytop" />
          <groups:member groups:idRef="R_R00575_C3_cytop" />
          <groups:member groups:idRef="R_R00965_C3_cytop" />
          <groups:member groups:idRef="R_R01876_C3_cytop" />
        </groups:listOfMembers>
      </groups:group>
      <groups:group groups:id="g35" groups:kind="partonomy" groups:name="Nicotinate and nicotinamide metabolism">
        <groups:listOfMembers>
          <groups:member groups:idRef="R_R02295_C3_cytop" />
          <groups:member groups:idRef="R_R02294_C3_cytop" />
          <groups:member groups:idRef="R_R00104_C3_cytop" />
          <groups:member groups:idRef="R_R00189_C3_cytop" />
          <groups:member groups:idRef="R_R01724_C3_cytop" />
          <groups:member groups:idRef="R_R00137_C3_cytop" />
          <groups:member groups:idRef="R_R03005_C3_cytop" />
          <groups:member groups:idRef="R_R02323_C3_cytop" />
          <groups:member groups:idRef="R_R03346_C3_cytop" />
        </groups:listOfMembers>
      </groups:group>
      <groups:group groups:id="g36" groups:kind="partonomy" groups:name="Citrate cycle (TCA cycle)">
        <groups:listOfMembers>
          <groups:member groups:idRef="R_R00014_C3_cytop" />
          <groups:member groups:idRef="R_R02569_C3_cytop" />
          <groups:member groups:idRef="R_R03270_C3_cytop" />
          <groups:member groups:idRef="R_R07618_C3_cytop" />
        </groups:listOfMembers>
      </groups:group>
      <groups:group groups:id="g37" groups:kind="partonomy" groups:name="Pentose phosphate pathway">
        <groups:listOfMembers>
          <groups:member groups:idRef="R_R02736_C3_cytop" />
          <groups:member groups:idRef="R_R01056_C3_cytop" />
          <groups:member groups:idRef="R_R01528_C3_cytop" />
          <groups:member groups:idRef="R_R01529_C3_cytop" />
          <groups:member groups:idRef="R_R04779_C3_cytop" />
          <groups:member groups:idRef="R_R01049_C3_cytop" />
          <groups:member groups:idRef="R_R01070_C3_cytop" />
          <groups:member groups:idRef="R_R01057_C3_cytop" />
          <groups:member groups:idRef="R_R02749_C3_cytop" />
          <groups:member groups:idRef="R_R01641_C3_cytop" />
          <groups:member groups:idRef="R_R01830_C3_cytop" />
          <groups:member groups:idRef="R_R02740_C3_cytop" />
          <groups:member groups:idRef="R_R02739_C3_cytop" />
          <groups:member groups:idRef="R_R02035_C3_cytop" />
          <groups:member groups:idRef="R_R01066_C3_cytop" />
          <groups:member groups:idRef="R_R01827_C3_cytop" />
        </groups:listOfMembers>
      </groups:group>
      <groups:group groups:id="g38" groups:kind="partonomy" groups:name="Galactose metabolism">
        <groups:listOfMembers>
          <groups:member groups:idRef="R_R03240_C3_cytop" />
          <groups:member groups:idRef="R_R00506_C3_cytop" />
          <groups:member groups:idRef="R_R00291_C3_cytop" />
          <groups:member groups:idRef="R_R03236_C3_cytop" />
          <groups:member groups:idRef="R_R01092_C3_cytop" />
          <groups:member groups:idRef="R_R01786_C3_cytop" />
          <groups:member groups:idRef="R_R00959_C3_cytop" />
          <groups:member groups:idRef="R_R00289_C3_cytop" />
          <groups:member groups:idRef="R_R03634_C3_cytop" />
          <groups:member groups:idRef="R_R01069_C3_cytop" />
          <groups:member groups:idRef="R_R01105_C3_cytop" />
          <groups:member groups:idRef="R_R01678_C3_cytop" />
          <groups:member groups:idRef="R_R03256_C3_cytop" />
          <groups:member groups:idRef="R_R00955_C3_cytop" />
        </groups:listOfMembers>
      </groups:group>
      <groups:group groups:id="g39" groups:kind="partonomy" groups:name="2-Oxocarboxylic acid metabolism">
        <groups:listOfMembers>
          <groups:member groups:idRef="R_R04426_C3_cytop" />
          <groups:member groups:idRef="R_R01652_C3_cytop" />
          <groups:member groups:idRef="R_R05068_C3_cytop" />
          <groups:member groups:idRef="R_R04440_C3_cytop" />
          <groups:member groups:idRef="R_R00480_C3_cytop" />
          <groups:member groups:idRef="R_R05070_C3_cytop" />
          <groups:member groups:idRef="R_R04441_C3_cytop" />
          <groups:member groups:idRef="R_R02291_C3_cytop" />
          <groups:member groups:idRef="R_R05069_C3_cytop" />
          <groups:member groups:idRef="R_R05071_C3_cytop" />
          <groups:member groups:idRef="R_R02199_C3_cytop" />
          <groups:member groups:idRef="R_R00355_C3_cytop" />
          <groups:member groups:idRef="R_R01090_C3_cytop" />
          <groups:member groups:idRef="R_R01214_C3_cytop" />
          <groups:member groups:idRef="R_R08648_C3_cytop" />
          <groups:member groups:idRef="R_R00694_C3_cytop" />
          <groups:member groups:idRef="R_R00226_C3_cytop" />
        </groups:listOfMembers>
      </groups:group>
      <groups:group groups:id="g40" groups:kind="partonomy" groups:name="D-Alanine metabolism">
        <groups:listOfMembers>
          <groups:member groups:idRef="R_R01150_C3_cytop" />
          <groups:member groups:idRef="R_R00401_C3_cytop" />
          <groups:member groups:idRef="R_R01148_C3_cytop" />
        </groups:listOfMembers>
      </groups:group>
    </groups:listOfGroups>
    <listOfUnitDefinitions>
      <unitDefinition id="mmol_per_gDW_per_hr" name="Millimoles per gram (dry weight) per hour">
        <listOfUnits>
          <unit exponent="1" kind="mole" multiplier="1" scale="-3" />
          <unit exponent="-1" kind="gram" multiplier="1" scale="0" />
          <unit exponent="-1" kind="second" multiplier="3600" scale="0" />
        </listOfUnits>
      </unitDefinition>
      <unitDefinition id="substance" name="Millimoles per gram (dry weight)">
        <listOfUnits>
          <unit exponent="1" kind="mole" multiplier="1" scale="-3" />
          <unit exponent="-1" kind="gram" multiplier="1" scale="0" />
        </listOfUnits>
      </unitDefinition>
      <unitDefinition id="time" name="Hour">
        <listOfUnits>
          <unit exponent="1" kind="second" multiplier="3600" scale="0" />
        </listOfUnits>
      </unitDefinition>
    </listOfUnitDefinitions>
    <listOfCompartments>
      <compartment constant="true" id="C_00001" name="extracellular" />
      <compartment constant="true" id="C_00002" name="cytoplasmic" />
    </listOfCompartments>
    <listOfSpecies>
      <species boundaryCondition="false" compartment="C_00001" constant="false" fbc:charge="0" fbc:chemicalFormula="C2H4O2" hasOnlySubstanceUnits="false" id="M_C00033_extr" initialAmount="1" metaid="_437082cd-e06c-40c4-be4d-db4ca0c4250c" name="Acetate">
        <annotation>
	<rdf:RDF xmlns:rdf="http://www.w3.org/1999/02/22-rdf-syntax-ns#" xmlns:bqbiol="http://biomodels.net/biology-qualifiers/">
	<rdf:Description rdf:about="#_437082cd-e06c-40c4-be4d-db4ca0c4250c">
	<bqbiol:is>
	<rdf:Bag>
	<rdf:li rdf:resource="http://identifiers.org/kegg.compound/C00033" />
	</rdf:Bag>
	</bqbiol:is>
	</rdf:Description>
	</rdf:RDF>
	</annotation>
            </species>
      <species boundaryCondition="false" compartment="C_00001" constant="false" fbc:charge="0" fbc:chemicalFormula="C5H5N5" hasOnlySubstanceUnits="false" id="M_C00147_extr" initialAmount="1" metaid="_694e9a6a-660f-4417-80e0-ebc42f3e8790" name="Adenine">
        <annotation>
	<rdf:RDF xmlns:rdf="http://www.w3.org/1999/02/22-rdf-syntax-ns#" xmlns:bqbiol="http://biomodels.net/biology-qualifiers/">
	<rdf:Description rdf:about="#_694e9a6a-660f-4417-80e0-ebc42f3e8790">
	<bqbiol:is>
	<rdf:Bag>
	<rdf:li rdf:resource="http://identifiers.org/kegg.compound/C00147" />
	</rdf:Bag>
	</bqbiol:is>
	</rdf:Description>
	</rdf:RDF>
	</annotation>
            </species>
      <species boundaryCondition="false" compartment="C_00001" constant="false" fbc:charge="0" fbc:chemicalFormula="C3H6O3" hasOnlySubstanceUnits="false" id="M_C00186_extr" initialAmount="1" metaid="b709fddd-7913-4ea4-b9d8-da645a7e6433" name="(S)-Lactate">
        <annotation>
	<rdf:RDF xmlns:rdf="http://www.w3.org/1999/02/22-rdf-syntax-ns#" xmlns:bqbiol="http://biomodels.net/biology-qualifiers/">
	<rdf:Description rdf:about="#b709fddd-7913-4ea4-b9d8-da645a7e6433">
	<bqbiol:is>
	<rdf:Bag>
	<rdf:li rdf:resource="http://identifiers.org/kegg.compound/C00186" />
	</rdf:Bag>
	</bqbiol:is>
	</rdf:Description>
	</rdf:RDF>
	</annotation>
            </species>
      <species boundaryCondition="false" compartment="C_00001" constant="false" fbc:charge="0" fbc:chemicalFormula="C11H12N2O2" hasOnlySubstanceUnits="false" id="M_C00078_extr" initialAmount="1" metaid="_051e9e7e-0992-4b9b-9ab2-5787c5f89a65" name="L-Tryptophan">
        <annotation>
	<rdf:RDF xmlns:rdf="http://www.w3.org/1999/02/22-rdf-syntax-ns#" xmlns:bqbiol="http://biomodels.net/biology-qualifiers/">
	<rdf:Description rdf:about="#_051e9e7e-0992-4b9b-9ab2-5787c5f89a65">
	<bqbiol:is>
	<rdf:Bag>
	<rdf:li rdf:resource="http://identifiers.org/kegg.compound/C00078" />
	</rdf:Bag>
	</bqbiol:is>
	</rdf:Description>
	</rdf:RDF>
	</annotation>
            </species>
      <species boundaryCondition="false" compartment="C_00001" constant="false" fbc:charge="0" fbc:chemicalFormula="C17H20N4O6" hasOnlySubstanceUnits="false" id="M_C00255_extr" initialAmount="1" metaid="_1cd0bb7f-de3e-465c-9aa3-f7a42f8a9662" name="Riboflavin">
        <annotation>
	<rdf:RDF xmlns:rdf="http://www.w3.org/1999/02/22-rdf-syntax-ns#" xmlns:bqbiol="http://biomodels.net/biology-qualifiers/">
	<rdf:Description rdf:about="#_1cd0bb7f-de3e-465c-9aa3-f7a42f8a9662">
	<bqbiol:is>
	<rdf:Bag>
	<rdf:li rdf:resource="http://identifiers.org/kegg.compound/C00255" />
	</rdf:Bag>
	</bqbiol:is>
	</rdf:Description>
	</rdf:RDF>
	</annotation>
            </species>
      <species boundaryCondition="false" compartment="C_00001" constant="false" fbc:charge="0" fbc:chemicalFormula="C6H14N2O2" hasOnlySubstanceUnits="false" id="M_C00047_extr" initialAmount="1" metaid="_3705c5bf-e76e-4259-8649-efff5fe6927c" name="L-Lysine">
        <annotation>
	<rdf:RDF xmlns:rdf="http://www.w3.org/1999/02/22-rdf-syntax-ns#" xmlns:bqbiol="http://biomodels.net/biology-qualifiers/">
	<rdf:Description rdf:about="#_3705c5bf-e76e-4259-8649-efff5fe6927c">
	<bqbiol:is>
	<rdf:Bag>
	<rdf:li rdf:resource="http://identifiers.org/kegg.compound/C00047" />
	</rdf:Bag>
	</bqbiol:is>
	</rdf:Description>
	</rdf:RDF>
	</annotation>
            </species>
      <species boundaryCondition="false" compartment="C_00001" constant="false" fbc:charge="0" fbc:chemicalFormula="Na" hasOnlySubstanceUnits="false" id="M_C01330_extr" initialAmount="1" metaid="_011dcd11-815a-42d0-9e77-1bd75d43ad57" name="Sodium cation">
        <annotation>
	<rdf:RDF xmlns:rdf="http://www.w3.org/1999/02/22-rdf-syntax-ns#" xmlns:bqbiol="http://biomodels.net/biology-qualifiers/">
	<rdf:Description rdf:about="#_011dcd11-815a-42d0-9e77-1bd75d43ad57">
	<bqbiol:is>
	<rdf:Bag>
	<rdf:li rdf:resource="http://identifiers.org/kegg.compound/C01330" />
	</rdf:Bag>
	</bqbiol:is>
	</rdf:Description>
	</rdf:RDF>
	</annotation>
            </species>
      <species boundaryCondition="false" compartment="C_00001" constant="false" fbc:charge="0" fbc:chemicalFormula="CO2" hasOnlySubstanceUnits="false" id="M_C00011_extr" initialAmount="1" metaid="b363b9f9-2bdf-4a5c-903c-f088bf4e6a31" name="CO2">
        <annotation>
	<rdf:RDF xmlns:rdf="http://www.w3.org/1999/02/22-rdf-syntax-ns#" xmlns:bqbiol="http://biomodels.net/biology-qualifiers/">
	<rdf:Description rdf:about="#b363b9f9-2bdf-4a5c-903c-f088bf4e6a31">
	<bqbiol:is>
	<rdf:Bag>
	<rdf:li rdf:resource="http://identifiers.org/kegg.compound/C00011" />
	</rdf:Bag>
	</bqbiol:is>
	</rdf:Description>
	</rdf:RDF>
	</annotation>
            </species>
      <species boundaryCondition="false" compartment="C_00001" constant="false" fbc:charge="0" fbc:chemicalFormula="C5H10N2O3" hasOnlySubstanceUnits="false" id="M_C00064_extr" initialAmount="1" metaid="_86e6af58-c9ff-498e-bdea-83026f6f0ce4" name="L-Glutamine">
        <annotation>
	<rdf:RDF xmlns:rdf="http://www.w3.org/1999/02/22-rdf-syntax-ns#" xmlns:bqbiol="http://biomodels.net/biology-qualifiers/">
	<rdf:Description rdf:about="#_86e6af58-c9ff-498e-bdea-83026f6f0ce4">
	<bqbiol:is>
	<rdf:Bag>
	<rdf:li rdf:resource="http://identifiers.org/kegg.compound/C00064" />
	</rdf:Bag>
	</bqbiol:is>
	</rdf:Description>
	</rdf:RDF>
	</annotation>
            </species>
      <species boundaryCondition="false" compartment="C_00001" constant="false" fbc:charge="0" fbc:chemicalFormula="H" hasOnlySubstanceUnits="false" id="M_C00080_extr" initialAmount="1" metaid="_8c13ff34-fd79-45dc-854c-f89b6f10feaf" name="H+">
        <annotation>
	<rdf:RDF xmlns:rdf="http://www.w3.org/1999/02/22-rdf-syntax-ns#" xmlns:bqbiol="http://biomodels.net/biology-qualifiers/">
	<rdf:Description rdf:about="#_8c13ff34-fd79-45dc-854c-f89b6f10feaf">
	<bqbiol:is>
	<rdf:Bag>
	<rdf:li rdf:resource="http://identifiers.org/kegg.compound/C00080" />
	</rdf:Bag>
	</bqbiol:is>
	</rdf:Description>
	</rdf:RDF>
	</annotation>
            </species>
      <species boundaryCondition="false" compartment="C_00001" constant="false" fbc:charge="0" fbc:chemicalFormula="C2H6O" hasOnlySubstanceUnits="false" id="M_C00469_extr" initialAmount="1" metaid="_5f251e48-3864-4826-86b0-d63c3f8997e0" name="Ethanol">
        <annotation>
	<rdf:RDF xmlns:rdf="http://www.w3.org/1999/02/22-rdf-syntax-ns#" xmlns:bqbiol="http://biomodels.net/biology-qualifiers/">
	<rdf:Description rdf:about="#_5f251e48-3864-4826-86b0-d63c3f8997e0">
	<bqbiol:is>
	<rdf:Bag>
	<rdf:li rdf:resource="http://identifiers.org/kegg.compound/C00469" />
	</rdf:Bag>
	</bqbiol:is>
	</rdf:Description>
	</rdf:RDF>
	</annotation>
            </species>
      <species boundaryCondition="false" compartment="C_00001" constant="false" fbc:charge="0" fbc:chemicalFormula="C3H8O3" hasOnlySubstanceUnits="false" id="M_C00116_extr" initialAmount="1" metaid="_003d3e48-023f-43d3-a33c-b4739c76d2b6" name="Glycerol">
        <annotation>
	<rdf:RDF xmlns:rdf="http://www.w3.org/1999/02/22-rdf-syntax-ns#" xmlns:bqbiol="http://biomodels.net/biology-qualifiers/">
	<rdf:Description rdf:about="#_003d3e48-023f-43d3-a33c-b4739c76d2b6">
	<bqbiol:is>
	<rdf:Bag>
	<rdf:li rdf:resource="http://identifiers.org/kegg.compound/C00116" />
	</rdf:Bag>
	</bqbiol:is>
	</rdf:Description>
	</rdf:RDF>
	</annotation>
            </species>
      <species boundaryCondition="false" compartment="C_00001" constant="false" fbc:charge="0" fbc:chemicalFormula="C6H12O6" hasOnlySubstanceUnits="false" id="M_C00124_extr" initialAmount="1" metaid="_518730c4-b62e-4f8c-ab3b-a17335ba9ca0" name="D-Galactose">
        <annotation>
	<rdf:RDF xmlns:rdf="http://www.w3.org/1999/02/22-rdf-syntax-ns#" xmlns:bqbiol="http://biomodels.net/biology-qualifiers/">
	<rdf:Description rdf:about="#_518730c4-b62e-4f8c-ab3b-a17335ba9ca0">
	<bqbiol:is>
	<rdf:Bag>
	<rdf:li rdf:resource="http://identifiers.org/kegg.compound/C00124" />
	</rdf:Bag>
	</bqbiol:is>
	</rdf:Description>
	</rdf:RDF>
	</annotation>
            </species>
      <species boundaryCondition="false" compartment="C_00001" constant="false" fbc:charge="0" fbc:chemicalFormula="H3PO4" hasOnlySubstanceUnits="false" id="M_C00009_extr" initialAmount="1" metaid="baf800f6-cad6-457a-b819-024d110a846f" name="Orthophosphate">
        <annotation>
	<rdf:RDF xmlns:rdf="http://www.w3.org/1999/02/22-rdf-syntax-ns#" xmlns:bqbiol="http://biomodels.net/biology-qualifiers/">
	<rdf:Description rdf:about="#baf800f6-cad6-457a-b819-024d110a846f">
	<bqbiol:is>
	<rdf:Bag>
	<rdf:li rdf:resource="http://identifiers.org/kegg.compound/C00009" />
	</rdf:Bag>
	</bqbiol:is>
	</rdf:Description>
	</rdf:RDF>
	</annotation>
            </species>
      <species boundaryCondition="false" compartment="C_00001" constant="false" fbc:charge="0" fbc:chemicalFormula="C24H42O21" hasOnlySubstanceUnits="false" id="M_C01613_extr" initialAmount="1" metaid="_5f5ca07e-71dc-4d3e-8459-fdc6bb7633e0" name="Stachyose">
        <annotation>
	<rdf:RDF xmlns:rdf="http://www.w3.org/1999/02/22-rdf-syntax-ns#" xmlns:bqbiol="http://biomodels.net/biology-qualifiers/">
	<rdf:Description rdf:about="#_5f5ca07e-71dc-4d3e-8459-fdc6bb7633e0">
	<bqbiol:is>
	<rdf:Bag>
	<rdf:li rdf:resource="http://identifiers.org/kegg.compound/C01613" />
	</rdf:Bag>
	</bqbiol:is>
	</rdf:Description>
	</rdf:RDF>
	</annotation>
            </species>
      <species boundaryCondition="false" compartment="C_00001" constant="false" fbc:charge="0" fbc:chemicalFormula="C10H12N4O5" hasOnlySubstanceUnits="false" id="M_C00294_extr" initialAmount="1" metaid="_785d9dd2-9420-426b-aa35-63be03885c6d" name="Inosine">
        <annotation>
	<rdf:RDF xmlns:rdf="http://www.w3.org/1999/02/22-rdf-syntax-ns#" xmlns:bqbiol="http://biomodels.net/biology-qualifiers/">
	<rdf:Description rdf:about="#_785d9dd2-9420-426b-aa35-63be03885c6d">
	<bqbiol:is>
	<rdf:Bag>
	<rdf:li rdf:resource="http://identifiers.org/kegg.compound/C00294" />
	</rdf:Bag>
	</bqbiol:is>
	</rdf:Description>
	</rdf:RDF>
	</annotation>
            </species>
      <species boundaryCondition="false" compartment="C_00001" constant="false" fbc:charge="0" fbc:chemicalFormula="C3H7NO2" hasOnlySubstanceUnits="false" id="M_C00041_extr" initialAmount="1" metaid="dfc4f478-942d-4ce5-a950-142369d31e0f" name="L-Alanine">
        <annotation>
	<rdf:RDF xmlns:rdf="http://www.w3.org/1999/02/22-rdf-syntax-ns#" xmlns:bqbiol="http://biomodels.net/biology-qualifiers/">
	<rdf:Description rdf:about="#dfc4f478-942d-4ce5-a950-142369d31e0f">
	<bqbiol:is>
	<rdf:Bag>
	<rdf:li rdf:resource="http://identifiers.org/kegg.compound/C00041" />
	</rdf:Bag>
	</bqbiol:is>
	</rdf:Description>
	</rdf:RDF>
	</annotation>
            </species>
      <species boundaryCondition="false" compartment="C_00001" constant="false" fbc:charge="0" fbc:chemicalFormula="C12H17N4OS" hasOnlySubstanceUnits="false" id="M_C00378_extr" initialAmount="1" metaid="cd35703a-d2ab-466e-8601-e88dab712d30" name="Thiamine">
        <annotation>
	<rdf:RDF xmlns:rdf="http://www.w3.org/1999/02/22-rdf-syntax-ns#" xmlns:bqbiol="http://biomodels.net/biology-qualifiers/">
	<rdf:Description rdf:about="#cd35703a-d2ab-466e-8601-e88dab712d30">
	<bqbiol:is>
	<rdf:Bag>
	<rdf:li rdf:resource="http://identifiers.org/kegg.compound/C00378" />
	</rdf:Bag>
	</bqbiol:is>
	</rdf:Description>
	</rdf:RDF>
	</annotation>
            </species>
      <species boundaryCondition="false" compartment="C_00001" constant="false" fbc:charge="0" fbc:chemicalFormula="C5H9NO4" hasOnlySubstanceUnits="false" id="M_C00025_extr" initialAmount="1" metaid="a8a28142-7d6e-42bf-83a3-f793e6347c71" name="L-Glutamate">
        <annotation>
	<rdf:RDF xmlns:rdf="http://www.w3.org/1999/02/22-rdf-syntax-ns#" xmlns:bqbiol="http://biomodels.net/biology-qualifiers/">
	<rdf:Description rdf:about="#a8a28142-7d6e-42bf-83a3-f793e6347c71">
	<bqbiol:is>
	<rdf:Bag>
	<rdf:li rdf:resource="http://identifiers.org/kegg.compound/C00025" />
	</rdf:Bag>
	</bqbiol:is>
	</rdf:Description>
	</rdf:RDF>
	</annotation>
            </species>
      <species boundaryCondition="false" compartment="C_00001" constant="false" fbc:charge="0" fbc:chemicalFormula="C5H4N4O" hasOnlySubstanceUnits="false" id="M_C00262_extr" initialAmount="1" metaid="be98daaa-e466-4365-ae2f-89b3b310253a" name="Hypoxanthine">
        <annotation>
	<rdf:RDF xmlns:rdf="http://www.w3.org/1999/02/22-rdf-syntax-ns#" xmlns:bqbiol="http://biomodels.net/biology-qualifiers/">
	<rdf:Description rdf:about="#be98daaa-e466-4365-ae2f-89b3b310253a">
	<bqbiol:is>
	<rdf:Bag>
	<rdf:li rdf:resource="http://identifiers.org/kegg.compound/C00262" />
	</rdf:Bag>
	</bqbiol:is>
	</rdf:Description>
	</rdf:RDF>
	</annotation>
            </species>
      <species boundaryCondition="false" compartment="C_00001" constant="false" fbc:charge="0" fbc:chemicalFormula="C6H13NO2" hasOnlySubstanceUnits="false" id="M_C00123_extr" initialAmount="1" metaid="_691f3143-3f84-4aac-b557-fc680f1aa48c" name="L-Leucine">
        <annotation>
	<rdf:RDF xmlns:rdf="http://www.w3.org/1999/02/22-rdf-syntax-ns#" xmlns:bqbiol="http://biomodels.net/biology-qualifiers/">
	<rdf:Description rdf:about="#_691f3143-3f84-4aac-b557-fc680f1aa48c">
	<bqbiol:is>
	<rdf:Bag>
	<rdf:li rdf:resource="http://identifiers.org/kegg.compound/C00123" />
	</rdf:Bag>
	</bqbiol:is>
	</rdf:Description>
	</rdf:RDF>
	</annotation>
            </species>
      <species boundaryCondition="false" compartment="C_00001" constant="false" fbc:charge="0" fbc:chemicalFormula="C10H26N4" hasOnlySubstanceUnits="false" id="M_C00750_extr" initialAmount="1" metaid="acec2ae2-d40f-4da2-8743-da554044379d" name="Spermine">
        <annotation>
	<rdf:RDF xmlns:rdf="http://www.w3.org/1999/02/22-rdf-syntax-ns#" xmlns:bqbiol="http://biomodels.net/biology-qualifiers/">
	<rdf:Description rdf:about="#acec2ae2-d40f-4da2-8743-da554044379d">
	<bqbiol:is>
	<rdf:Bag>
	<rdf:li rdf:resource="http://identifiers.org/kegg.compound/C00750" />
	</rdf:Bag>
	</bqbiol:is>
	</rdf:Description>
	</rdf:RDF>
	</annotation>
            </species>
      <species boundaryCondition="false" compartment="C_00001" constant="false" fbc:charge="0" fbc:chemicalFormula="C4H12N2" hasOnlySubstanceUnits="false" id="M_C00134_extr" initialAmount="1" metaid="_23278435-3897-4b2e-9f73-3098c4077fff" name="Putrescine">
        <annotation>
	<rdf:RDF xmlns:rdf="http://www.w3.org/1999/02/22-rdf-syntax-ns#" xmlns:bqbiol="http://biomodels.net/biology-qualifiers/">
	<rdf:Description rdf:about="#_23278435-3897-4b2e-9f73-3098c4077fff">
	<bqbiol:is>
	<rdf:Bag>
	<rdf:li rdf:resource="http://identifiers.org/kegg.compound/C00134" />
	</rdf:Bag>
	</bqbiol:is>
	</rdf:Description>
	</rdf:RDF>
	</annotation>
            </species>
      <species boundaryCondition="false" compartment="C_00001" constant="false" fbc:charge="0" fbc:chemicalFormula="C9H11NO2" hasOnlySubstanceUnits="false" id="M_C00079_extr" initialAmount="1" metaid="_39275244-87b9-45fb-b9b9-4792870ad3f7" name="L-Phenylalanine">
        <annotation>
	<rdf:RDF xmlns:rdf="http://www.w3.org/1999/02/22-rdf-syntax-ns#" xmlns:bqbiol="http://biomodels.net/biology-qualifiers/">
	<rdf:Description rdf:about="#_39275244-87b9-45fb-b9b9-4792870ad3f7">
	<bqbiol:is>
	<rdf:Bag>
	<rdf:li rdf:resource="http://identifiers.org/kegg.compound/C00079" />
	</rdf:Bag>
	</bqbiol:is>
	</rdf:Description>
	</rdf:RDF>
	</annotation>
            </species>
      <species boundaryCondition="false" compartment="C_00001" constant="false" fbc:charge="0" fbc:chemicalFormula="C4H9NO3" hasOnlySubstanceUnits="false" id="M_C00188_extr" initialAmount="1" metaid="_590d2cd2-e468-4457-9781-1fee02227bdd" name="L-Threonine">
        <annotation>
	<rdf:RDF xmlns:rdf="http://www.w3.org/1999/02/22-rdf-syntax-ns#" xmlns:bqbiol="http://biomodels.net/biology-qualifiers/">
	<rdf:Description rdf:about="#_590d2cd2-e468-4457-9781-1fee02227bdd">
	<bqbiol:is>
	<rdf:Bag>
	<rdf:li rdf:resource="http://identifiers.org/kegg.compound/C00188" />
	</rdf:Bag>
	</bqbiol:is>
	</rdf:Description>
	</rdf:RDF>
	</annotation>
            </species>
      <species boundaryCondition="false" compartment="C_00001" constant="false" fbc:charge="0" fbc:chemicalFormula="C12H22O11" hasOnlySubstanceUnits="false" id="M_C00243_extr" initialAmount="1" metaid="e52e9b13-5bbb-4324-866f-34da1c73bd39" name="Lactose">
        <annotation>
	<rdf:RDF xmlns:rdf="http://www.w3.org/1999/02/22-rdf-syntax-ns#" xmlns:bqbiol="http://biomodels.net/biology-qualifiers/">
	<rdf:Description rdf:about="#e52e9b13-5bbb-4324-866f-34da1c73bd39">
	<bqbiol:is>
	<rdf:Bag>
	<rdf:li rdf:resource="http://identifiers.org/kegg.compound/C00243" />
	</rdf:Bag>
	</bqbiol:is>
	</rdf:Description>
	</rdf:RDF>
	</annotation>
            </species>
      <species boundaryCondition="false" compartment="C_00001" constant="false" fbc:charge="0" fbc:chemicalFormula="C5H9NO2" hasOnlySubstanceUnits="false" id="M_C00148_extr" initialAmount="1" metaid="_263c86ca-15a0-4aaf-8496-c64fba88f6f3" name="L-Proline">
        <annotation>
	<rdf:RDF xmlns:rdf="http://www.w3.org/1999/02/22-rdf-syntax-ns#" xmlns:bqbiol="http://biomodels.net/biology-qualifiers/">
	<rdf:Description rdf:about="#_263c86ca-15a0-4aaf-8496-c64fba88f6f3">
	<bqbiol:is>
	<rdf:Bag>
	<rdf:li rdf:resource="http://identifiers.org/kegg.compound/C00148" />
	</rdf:Bag>
	</bqbiol:is>
	</rdf:Description>
	</rdf:RDF>
	</annotation>
            </species>
      <species boundaryCondition="false" compartment="C_00001" constant="false" fbc:charge="0" fbc:chemicalFormula="C5H4N4O2" hasOnlySubstanceUnits="false" id="M_C00385_extr" initialAmount="1" metaid="ba78ec57-ebc8-4cbf-909c-eafd8db6ef9c" name="Xanthine">
        <annotation>
	<rdf:RDF xmlns:rdf="http://www.w3.org/1999/02/22-rdf-syntax-ns#" xmlns:bqbiol="http://biomodels.net/biology-qualifiers/">
	<rdf:Description rdf:about="#ba78ec57-ebc8-4cbf-909c-eafd8db6ef9c">
	<bqbiol:is>
	<rdf:Bag>
	<rdf:li rdf:resource="http://identifiers.org/kegg.compound/C00385" />
	</rdf:Bag>
	</bqbiol:is>
	</rdf:Description>
	</rdf:RDF>
	</annotation>
            </species>
      <species boundaryCondition="false" compartment="C_00001" constant="false" fbc:charge="0" fbc:chemicalFormula="C19H19N7O6" hasOnlySubstanceUnits="false" id="M_C00504_extr" initialAmount="1" metaid="_2526088c-5dad-421a-b5b0-bba52ca16098" name="Folate">
        <annotation>
	<rdf:RDF xmlns:rdf="http://www.w3.org/1999/02/22-rdf-syntax-ns#" xmlns:bqbiol="http://biomodels.net/biology-qualifiers/">
	<rdf:Description rdf:about="#_2526088c-5dad-421a-b5b0-bba52ca16098">
	<bqbiol:is>
	<rdf:Bag>
	<rdf:li rdf:resource="http://identifiers.org/kegg.compound/C00504" />
	</rdf:Bag>
	</bqbiol:is>
	</rdf:Description>
	</rdf:RDF>
	</annotation>
            </species>
      <species boundaryCondition="false" compartment="C_00001" constant="false" fbc:charge="0" fbc:chemicalFormula="C18H32O16" hasOnlySubstanceUnits="false" id="M_C00492_extr" initialAmount="1" metaid="ffd4aca6-4a0f-44b7-89cd-7a207144fb4e" name="Raffinose">
        <annotation>
	<rdf:RDF xmlns:rdf="http://www.w3.org/1999/02/22-rdf-syntax-ns#" xmlns:bqbiol="http://biomodels.net/biology-qualifiers/">
	<rdf:Description rdf:about="#ffd4aca6-4a0f-44b7-89cd-7a207144fb4e">
	<bqbiol:is>
	<rdf:Bag>
	<rdf:li rdf:resource="http://identifiers.org/kegg.compound/C00492" />
	</rdf:Bag>
	</bqbiol:is>
	</rdf:Description>
	</rdf:RDF>
	</annotation>
            </species>
      <species boundaryCondition="false" compartment="C_00001" constant="false" fbc:charge="0" fbc:chemicalFormula="H2O2" hasOnlySubstanceUnits="false" id="M_C00027_extr" initialAmount="1" metaid="_25649431-5eb1-4a51-ba6e-e8705562dbf3" name="Hydrogen peroxide">
        <annotation>
	<rdf:RDF xmlns:rdf="http://www.w3.org/1999/02/22-rdf-syntax-ns#" xmlns:bqbiol="http://biomodels.net/biology-qualifiers/">
	<rdf:Description rdf:about="#_25649431-5eb1-4a51-ba6e-e8705562dbf3">
	<bqbiol:is>
	<rdf:Bag>
	<rdf:li rdf:resource="http://identifiers.org/kegg.compound/C00027" />
	</rdf:Bag>
	</bqbiol:is>
	</rdf:Description>
	</rdf:RDF>
	</annotation>
            </species>
      <species boundaryCondition="false" compartment="C_00001" constant="false" fbc:charge="0" fbc:chemicalFormula="C10H12N4O6" hasOnlySubstanceUnits="false" id="M_C01762_extr" initialAmount="1" metaid="e6b88206-e3da-45b0-9a56-d3bffed17f83" name="Xanthosine">
        <annotation>
	<rdf:RDF xmlns:rdf="http://www.w3.org/1999/02/22-rdf-syntax-ns#" xmlns:bqbiol="http://biomodels.net/biology-qualifiers/">
	<rdf:Description rdf:about="#e6b88206-e3da-45b0-9a56-d3bffed17f83">
	<bqbiol:is>
	<rdf:Bag>
	<rdf:li rdf:resource="http://identifiers.org/kegg.compound/C01762" />
	</rdf:Bag>
	</bqbiol:is>
	</rdf:Description>
	</rdf:RDF>
	</annotation>
            </species>
      <species boundaryCondition="false" compartment="C_00001" constant="false" fbc:charge="0" fbc:chemicalFormula="C7H19N3" hasOnlySubstanceUnits="false" id="M_C00315_extr" initialAmount="1" metaid="a47f61ad-a0a9-4101-933f-4c6501adbbf9" name="Spermidine">
        <annotation>
	<rdf:RDF xmlns:rdf="http://www.w3.org/1999/02/22-rdf-syntax-ns#" xmlns:bqbiol="http://biomodels.net/biology-qualifiers/">
	<rdf:Description rdf:about="#a47f61ad-a0a9-4101-933f-4c6501adbbf9">
	<bqbiol:is>
	<rdf:Bag>
	<rdf:li rdf:resource="http://identifiers.org/kegg.compound/C00315" />
	</rdf:Bag>
	</bqbiol:is>
	</rdf:Description>
	</rdf:RDF>
	</annotation>
            </species>
      <species boundaryCondition="false" compartment="C_00001" constant="false" fbc:charge="0" fbc:chemicalFormula="C4H7NO4" hasOnlySubstanceUnits="false" id="M_C00049_extr" initialAmount="1" metaid="_211d9cfd-091e-4729-8968-7a4575ee0ef2" name="L-Aspartate">
        <annotation>
	<rdf:RDF xmlns:rdf="http://www.w3.org/1999/02/22-rdf-syntax-ns#" xmlns:bqbiol="http://biomodels.net/biology-qualifiers/">
	<rdf:Description rdf:about="#_211d9cfd-091e-4729-8968-7a4575ee0ef2">
	<bqbiol:is>
	<rdf:Bag>
	<rdf:li rdf:resource="http://identifiers.org/kegg.compound/C00049" />
	</rdf:Bag>
	</bqbiol:is>
	</rdf:Description>
	</rdf:RDF>
	</annotation>
            </species>
      <species boundaryCondition="false" compartment="C_00001" constant="false" fbc:charge="0" fbc:chemicalFormula="C6H14N4O2" hasOnlySubstanceUnits="false" id="M_C00062_extr" initialAmount="1" metaid="_9a54cd4c-f78b-43d2-b40e-22bc34182f7b" name="L-Arginine">
        <annotation>
	<rdf:RDF xmlns:rdf="http://www.w3.org/1999/02/22-rdf-syntax-ns#" xmlns:bqbiol="http://biomodels.net/biology-qualifiers/">
	<rdf:Description rdf:about="#_9a54cd4c-f78b-43d2-b40e-22bc34182f7b">
	<bqbiol:is>
	<rdf:Bag>
	<rdf:li rdf:resource="http://identifiers.org/kegg.compound/C00062" />
	</rdf:Bag>
	</bqbiol:is>
	</rdf:Description>
	</rdf:RDF>
	</annotation>
            </species>
      <species boundaryCondition="false" compartment="C_00001" constant="false" fbc:charge="0" fbc:chemicalFormula="C10H16N2O3S" hasOnlySubstanceUnits="false" id="M_C00120_extr" initialAmount="1" metaid="e00eb575-0ad9-48a1-814b-19e792bba805" name="Biotin">
        <annotation>
	<rdf:RDF xmlns:rdf="http://www.w3.org/1999/02/22-rdf-syntax-ns#" xmlns:bqbiol="http://biomodels.net/biology-qualifiers/">
	<rdf:Description rdf:about="#e00eb575-0ad9-48a1-814b-19e792bba805">
	<bqbiol:is>
	<rdf:Bag>
	<rdf:li rdf:resource="http://identifiers.org/kegg.compound/C00120" />
	</rdf:Bag>
	</bqbiol:is>
	</rdf:Description>
	</rdf:RDF>
	</annotation>
            </species>
      <species boundaryCondition="false" compartment="C_00001" constant="false" fbc:charge="0" fbc:chemicalFormula="C3H7NO3" hasOnlySubstanceUnits="false" id="M_C00065_extr" initialAmount="1" metaid="eece88d7-adc8-412e-8b9e-ca0c981c81a8" name="L-Serine">
        <annotation>
	<rdf:RDF xmlns:rdf="http://www.w3.org/1999/02/22-rdf-syntax-ns#" xmlns:bqbiol="http://biomodels.net/biology-qualifiers/">
	<rdf:Description rdf:about="#eece88d7-adc8-412e-8b9e-ca0c981c81a8">
	<bqbiol:is>
	<rdf:Bag>
	<rdf:li rdf:resource="http://identifiers.org/kegg.compound/C00065" />
	</rdf:Bag>
	</bqbiol:is>
	</rdf:Description>
	</rdf:RDF>
	</annotation>
            </species>
      <species boundaryCondition="false" compartment="C_00001" constant="false" fbc:charge="0" fbc:chemicalFormula="C5H11NO2S" hasOnlySubstanceUnits="false" id="M_C00073_extr" initialAmount="1" metaid="_36f3daa8-4c0a-4aa0-ad12-c78b1e42d765" name="L-Methionine">
        <annotation>
	<rdf:RDF xmlns:rdf="http://www.w3.org/1999/02/22-rdf-syntax-ns#" xmlns:bqbiol="http://biomodels.net/biology-qualifiers/">
	<rdf:Description rdf:about="#_36f3daa8-4c0a-4aa0-ad12-c78b1e42d765">
	<bqbiol:is>
	<rdf:Bag>
	<rdf:li rdf:resource="http://identifiers.org/kegg.compound/C00073" />
	</rdf:Bag>
	</bqbiol:is>
	</rdf:Description>
	</rdf:RDF>
	</annotation>
            </species>
      <species boundaryCondition="false" compartment="C_00001" constant="false" fbc:charge="0" fbc:chemicalFormula="C7H14N2O4S" hasOnlySubstanceUnits="false" id="M_C02291_extr" initialAmount="1" metaid="f50998bf-893a-4787-a4b5-59cd4bab76a2" name="L-Cystathionine">
        <annotation>
	<rdf:RDF xmlns:rdf="http://www.w3.org/1999/02/22-rdf-syntax-ns#" xmlns:bqbiol="http://biomodels.net/biology-qualifiers/">
	<rdf:Description rdf:about="#f50998bf-893a-4787-a4b5-59cd4bab76a2">
	<bqbiol:is>
	<rdf:Bag>
	<rdf:li rdf:resource="http://identifiers.org/kegg.compound/C02291" />
	</rdf:Bag>
	</bqbiol:is>
	</rdf:Description>
	</rdf:RDF>
	</annotation>
            </species>
      <species boundaryCondition="false" compartment="C_00001" constant="false" fbc:charge="0" fbc:chemicalFormula="C5H11NO2" hasOnlySubstanceUnits="false" id="M_C00183_extr" initialAmount="1" metaid="_208e6558-8436-4904-bf38-20a29dd5529b" name="L-Valine">
        <annotation>
	<rdf:RDF xmlns:rdf="http://www.w3.org/1999/02/22-rdf-syntax-ns#" xmlns:bqbiol="http://biomodels.net/biology-qualifiers/">
	<rdf:Description rdf:about="#_208e6558-8436-4904-bf38-20a29dd5529b">
	<bqbiol:is>
	<rdf:Bag>
	<rdf:li rdf:resource="http://identifiers.org/kegg.compound/C00183" />
	</rdf:Bag>
	</bqbiol:is>
	</rdf:Description>
	</rdf:RDF>
	</annotation>
            </species>
      <species boundaryCondition="false" compartment="C_00001" constant="false" fbc:charge="0" fbc:chemicalFormula="C3H4O3" hasOnlySubstanceUnits="false" id="M_C00022_extr" initialAmount="1" metaid="d779f07c-e2d5-4dcf-9f82-34f178a1c43e" name="Pyruvate">
        <annotation>
	<rdf:RDF xmlns:rdf="http://www.w3.org/1999/02/22-rdf-syntax-ns#" xmlns:bqbiol="http://biomodels.net/biology-qualifiers/">
	<rdf:Description rdf:about="#d779f07c-e2d5-4dcf-9f82-34f178a1c43e">
	<bqbiol:is>
	<rdf:Bag>
	<rdf:li rdf:resource="http://identifiers.org/kegg.compound/C00022" />
	</rdf:Bag>
	</bqbiol:is>
	</rdf:Description>
	</rdf:RDF>
	</annotation>
            </species>
      <species boundaryCondition="false" compartment="C_00001" constant="false" fbc:charge="0" fbc:chemicalFormula="CH2O2" hasOnlySubstanceUnits="false" id="M_C00058_extr" initialAmount="1" metaid="_5c174853-7960-473b-97ea-485a5e90baf9" name="Formate">
        <annotation>
	<rdf:RDF xmlns:rdf="http://www.w3.org/1999/02/22-rdf-syntax-ns#" xmlns:bqbiol="http://biomodels.net/biology-qualifiers/">
	<rdf:Description rdf:about="#_5c174853-7960-473b-97ea-485a5e90baf9">
	<bqbiol:is>
	<rdf:Bag>
	<rdf:li rdf:resource="http://identifiers.org/kegg.compound/C00058" />
	</rdf:Bag>
	</bqbiol:is>
	</rdf:Description>
	</rdf:RDF>
	</annotation>
            </species>
      <species boundaryCondition="false" compartment="C_00001" constant="false" fbc:charge="0" fbc:chemicalFormula="C4H4O4" hasOnlySubstanceUnits="false" id="M_C00122_extr" initialAmount="1" metaid="_16b02106-e83b-49c3-8d2a-d71ca49ba387" name="Fumarate">
        <annotation>
	<rdf:RDF xmlns:rdf="http://www.w3.org/1999/02/22-rdf-syntax-ns#" xmlns:bqbiol="http://biomodels.net/biology-qualifiers/">
	<rdf:Description rdf:about="#_16b02106-e83b-49c3-8d2a-d71ca49ba387">
	<bqbiol:is>
	<rdf:Bag>
	<rdf:li rdf:resource="http://identifiers.org/kegg.compound/C00122" />
	</rdf:Bag>
	</bqbiol:is>
	</rdf:Description>
	</rdf:RDF>
	</annotation>
            </species>
      <species boundaryCondition="false" compartment="C_00001" constant="false" fbc:charge="0" fbc:chemicalFormula="C2H4O2" hasOnlySubstanceUnits="false" id="M_C00266_extr" initialAmount="1" metaid="_0f9962c1-ee42-476e-aecb-98de492a7b7c" name="Glycolaldehyde">
        <annotation>
	<rdf:RDF xmlns:rdf="http://www.w3.org/1999/02/22-rdf-syntax-ns#" xmlns:bqbiol="http://biomodels.net/biology-qualifiers/">
	<rdf:Description rdf:about="#_0f9962c1-ee42-476e-aecb-98de492a7b7c">
	<bqbiol:is>
	<rdf:Bag>
	<rdf:li rdf:resource="http://identifiers.org/kegg.compound/C00266" />
	</rdf:Bag>
	</bqbiol:is>
	</rdf:Description>
	</rdf:RDF>
	</annotation>
            </species>
      <species boundaryCondition="false" compartment="C_00001" constant="false" fbc:charge="0" fbc:chemicalFormula="C17H21N4O9P" hasOnlySubstanceUnits="false" id="M_C00061_extr" initialAmount="1" metaid="_8b17ca28-6c20-47fe-8769-5963f92737e2" name="FMN">
        <annotation>
	<rdf:RDF xmlns:rdf="http://www.w3.org/1999/02/22-rdf-syntax-ns#" xmlns:bqbiol="http://biomodels.net/biology-qualifiers/">
	<rdf:Description rdf:about="#_8b17ca28-6c20-47fe-8769-5963f92737e2">
	<bqbiol:is>
	<rdf:Bag>
	<rdf:li rdf:resource="http://identifiers.org/kegg.compound/C00061" />
	</rdf:Bag>
	</bqbiol:is>
	</rdf:Description>
	</rdf:RDF>
	</annotation>
            </species>
      <species boundaryCondition="false" compartment="C_00001" constant="false" fbc:charge="0" fbc:chemicalFormula="C6H6N2O" hasOnlySubstanceUnits="false" id="M_C00153_extr" initialAmount="1" metaid="aeb840a0-7578-49e8-92aa-e483106b9c7d" name="Nicotinamide">
        <annotation>
	<rdf:RDF xmlns:rdf="http://www.w3.org/1999/02/22-rdf-syntax-ns#" xmlns:bqbiol="http://biomodels.net/biology-qualifiers/">
	<rdf:Description rdf:about="#aeb840a0-7578-49e8-92aa-e483106b9c7d">
	<bqbiol:is>
	<rdf:Bag>
	<rdf:li rdf:resource="http://identifiers.org/kegg.compound/C00153" />
	</rdf:Bag>
	</bqbiol:is>
	</rdf:Description>
	</rdf:RDF>
	</annotation>
            </species>
      <species boundaryCondition="false" compartment="C_00001" constant="false" fbc:charge="0" fbc:chemicalFormula="C6H12O6" hasOnlySubstanceUnits="false" id="M_C00159_extr" initialAmount="1" metaid="_2d182183-6d37-49f2-8de4-c371095b108b" name="D-Mannose">
        <annotation>
	<rdf:RDF xmlns:rdf="http://www.w3.org/1999/02/22-rdf-syntax-ns#" xmlns:bqbiol="http://biomodels.net/biology-qualifiers/">
	<rdf:Description rdf:about="#_2d182183-6d37-49f2-8de4-c371095b108b">
	<bqbiol:is>
	<rdf:Bag>
	<rdf:li rdf:resource="http://identifiers.org/kegg.compound/C00159" />
	</rdf:Bag>
	</bqbiol:is>
	</rdf:Description>
	</rdf:RDF>
	</annotation>
            </species>
      <species boundaryCondition="false" compartment="C_00001" constant="false" fbc:charge="0" fbc:chemicalFormula="C4H4N2O2" hasOnlySubstanceUnits="false" id="M_C00106_extr" initialAmount="1" metaid="e500241c-1519-4dfa-af2a-d8cd0aa469cb" name="Uracil">
        <annotation>
	<rdf:RDF xmlns:rdf="http://www.w3.org/1999/02/22-rdf-syntax-ns#" xmlns:bqbiol="http://biomodels.net/biology-qualifiers/">
	<rdf:Description rdf:about="#e500241c-1519-4dfa-af2a-d8cd0aa469cb">
	<bqbiol:is>
	<rdf:Bag>
	<rdf:li rdf:resource="http://identifiers.org/kegg.compound/C00106" />
	</rdf:Bag>
	</bqbiol:is>
	</rdf:Description>
	</rdf:RDF>
	</annotation>
            </species>
      <species boundaryCondition="false" compartment="C_00001" constant="false" fbc:charge="0" fbc:chemicalFormula="C6H12O6" hasOnlySubstanceUnits="false" id="M_C00267_extr" initialAmount="1" metaid="_8a5f2952-eee7-428a-ace8-f97536b05eb4" name="alpha-D-Glucose">
        <annotation>
	<rdf:RDF xmlns:rdf="http://www.w3.org/1999/02/22-rdf-syntax-ns#" xmlns:bqbiol="http://biomodels.net/biology-qualifiers/">
	<rdf:Description rdf:about="#_8a5f2952-eee7-428a-ace8-f97536b05eb4">
	<bqbiol:is>
	<rdf:Bag>
	<rdf:li rdf:resource="http://identifiers.org/kegg.compound/C00267" />
	</rdf:Bag>
	</bqbiol:is>
	</rdf:Description>
	</rdf:RDF>
	</annotation>
            </species>
      <species boundaryCondition="false" compartment="C_00001" constant="false" fbc:charge="0" fbc:chemicalFormula="NH3" hasOnlySubstanceUnits="false" id="M_C00014_extr" initialAmount="1" metaid="eeb9a7ea-c00f-40db-b277-324743d05533" name="NH3">
        <annotation>
	<rdf:RDF xmlns:rdf="http://www.w3.org/1999/02/22-rdf-syntax-ns#" xmlns:bqbiol="http://biomodels.net/biology-qualifiers/">
	<rdf:Description rdf:about="#eeb9a7ea-c00f-40db-b277-324743d05533">
	<bqbiol:is>
	<rdf:Bag>
	<rdf:li rdf:resource="http://identifiers.org/kegg.compound/C00014" />
	</rdf:Bag>
	</bqbiol:is>
	</rdf:Description>
	</rdf:RDF>
	</annotation>
            </species>
      <species boundaryCondition="false" compartment="C_00001" constant="false" fbc:charge="0" fbc:chemicalFormula="H2SO4" hasOnlySubstanceUnits="false" id="M_C00059_extr" initialAmount="1" metaid="bfee611b-12ab-4b3a-9a87-1f816c64c560" name="Sulfate">
        <annotation>
	<rdf:RDF xmlns:rdf="http://www.w3.org/1999/02/22-rdf-syntax-ns#" xmlns:bqbiol="http://biomodels.net/biology-qualifiers/">
	<rdf:Description rdf:about="#bfee611b-12ab-4b3a-9a87-1f816c64c560">
	<bqbiol:is>
	<rdf:Bag>
	<rdf:li rdf:resource="http://identifiers.org/kegg.compound/C00059" />
	</rdf:Bag>
	</bqbiol:is>
	</rdf:Description>
	</rdf:RDF>
	</annotation>
            </species>
      <species boundaryCondition="false" compartment="C_00001" constant="false" fbc:charge="0" fbc:chemicalFormula="C5H14NO" hasOnlySubstanceUnits="false" id="M_C00114_extr" initialAmount="1" metaid="e72e8aa8-8faa-427a-873d-60d8867a1477" name="Choline">
        <annotation>
	<rdf:RDF xmlns:rdf="http://www.w3.org/1999/02/22-rdf-syntax-ns#" xmlns:bqbiol="http://biomodels.net/biology-qualifiers/">
	<rdf:Description rdf:about="#e72e8aa8-8faa-427a-873d-60d8867a1477">
	<bqbiol:is>
	<rdf:Bag>
	<rdf:li rdf:resource="http://identifiers.org/kegg.compound/C00114" />
	</rdf:Bag>
	</bqbiol:is>
	</rdf:Description>
	</rdf:RDF>
	</annotation>
            </species>
      <species boundaryCondition="false" compartment="C_00001" constant="false" fbc:charge="0" fbc:chemicalFormula="C4H8N2O3" hasOnlySubstanceUnits="false" id="M_C00152_extr" initialAmount="1" metaid="_1818297a-c3cb-45bc-83b2-3b2794b1b5b8" name="L-Asparagine">
        <annotation>
	<rdf:RDF xmlns:rdf="http://www.w3.org/1999/02/22-rdf-syntax-ns#" xmlns:bqbiol="http://biomodels.net/biology-qualifiers/">
	<rdf:Description rdf:about="#_1818297a-c3cb-45bc-83b2-3b2794b1b5b8">
	<bqbiol:is>
	<rdf:Bag>
	<rdf:li rdf:resource="http://identifiers.org/kegg.compound/C00152" />
	</rdf:Bag>
	</bqbiol:is>
	</rdf:Description>
	</rdf:RDF>
	</annotation>
            </species>
      <species boundaryCondition="false" compartment="C_00001" constant="false" fbc:charge="0" fbc:chemicalFormula="C3H7NO2S" hasOnlySubstanceUnits="false" id="M_C00097_extr" initialAmount="1" metaid="_2cf716a6-3aa3-4e87-8205-0386909ef81c" name="L-Cysteine">
        <annotation>
	<rdf:RDF xmlns:rdf="http://www.w3.org/1999/02/22-rdf-syntax-ns#" xmlns:bqbiol="http://biomodels.net/biology-qualifiers/">
	<rdf:Description rdf:about="#_2cf716a6-3aa3-4e87-8205-0386909ef81c">
	<bqbiol:is>
	<rdf:Bag>
	<rdf:li rdf:resource="http://identifiers.org/kegg.compound/C00097" />
	</rdf:Bag>
	</bqbiol:is>
	</rdf:Description>
	</rdf:RDF>
	</annotation>
            </species>
      <species boundaryCondition="false" compartment="C_00001" constant="false" fbc:charge="0" fbc:chemicalFormula="C12H22O11" hasOnlySubstanceUnits="false" id="M_C00089_extr" initialAmount="1" metaid="f3452dac-8aea-47d3-9a7f-ebdb203b40f4" name="Sucrose">
        <annotation>
	<rdf:RDF xmlns:rdf="http://www.w3.org/1999/02/22-rdf-syntax-ns#" xmlns:bqbiol="http://biomodels.net/biology-qualifiers/">
	<rdf:Description rdf:about="#f3452dac-8aea-47d3-9a7f-ebdb203b40f4">
	<bqbiol:is>
	<rdf:Bag>
	<rdf:li rdf:resource="http://identifiers.org/kegg.compound/C00089" />
	</rdf:Bag>
	</bqbiol:is>
	</rdf:Description>
	</rdf:RDF>
	</annotation>
            </species>
      <species boundaryCondition="false" compartment="C_00001" constant="false" fbc:charge="0" fbc:chemicalFormula="H2O" hasOnlySubstanceUnits="false" id="M_C00001_extr" initialAmount="1" metaid="_65077b1a-bb11-4bf5-ba1a-5000df4e341f" name="H2O">
        <annotation>
	<rdf:RDF xmlns:rdf="http://www.w3.org/1999/02/22-rdf-syntax-ns#" xmlns:bqbiol="http://biomodels.net/biology-qualifiers/">
	<rdf:Description rdf:about="#_65077b1a-bb11-4bf5-ba1a-5000df4e341f">
	<bqbiol:is>
	<rdf:Bag>
	<rdf:li rdf:resource="http://identifiers.org/kegg.compound/C00001" />
	</rdf:Bag>
	</bqbiol:is>
	</rdf:Description>
	</rdf:RDF>
	</annotation>
            </species>
      <species boundaryCondition="false" compartment="C_00001" constant="false" fbc:charge="0" fbc:chemicalFormula="C10H13N5O5" hasOnlySubstanceUnits="false" id="M_C00387_extr" initialAmount="1" metaid="eb7d7e85-90b2-464d-b8b6-32208aa705c2" name="Guanosine">
        <annotation>
	<rdf:RDF xmlns:rdf="http://www.w3.org/1999/02/22-rdf-syntax-ns#" xmlns:bqbiol="http://biomodels.net/biology-qualifiers/">
	<rdf:Description rdf:about="#eb7d7e85-90b2-464d-b8b6-32208aa705c2">
	<bqbiol:is>
	<rdf:Bag>
	<rdf:li rdf:resource="http://identifiers.org/kegg.compound/C00387" />
	</rdf:Bag>
	</bqbiol:is>
	</rdf:Description>
	</rdf:RDF>
	</annotation>
            </species>
      <species boundaryCondition="false" compartment="C_00001" constant="false" fbc:charge="0" fbc:chemicalFormula="C2H5NO2" hasOnlySubstanceUnits="false" id="M_C00037_extr" initialAmount="1" metaid="_5be8621c-540a-4ecd-a16c-fbe5fe5f2917" name="Glycine">
        <annotation>
	<rdf:RDF xmlns:rdf="http://www.w3.org/1999/02/22-rdf-syntax-ns#" xmlns:bqbiol="http://biomodels.net/biology-qualifiers/">
	<rdf:Description rdf:about="#_5be8621c-540a-4ecd-a16c-fbe5fe5f2917">
	<bqbiol:is>
	<rdf:Bag>
	<rdf:li rdf:resource="http://identifiers.org/kegg.compound/C00037" />
	</rdf:Bag>
	</bqbiol:is>
	</rdf:Description>
	</rdf:RDF>
	</annotation>
            </species>
      <species boundaryCondition="false" compartment="C_00001" constant="false" fbc:charge="0" fbc:chemicalFormula="C9H17NO5" hasOnlySubstanceUnits="false" id="M_C00864_extr" initialAmount="1" metaid="_9b55bf95-0c17-4782-94a6-85debf6f442a" name="Pantothenate">
        <annotation>
	<rdf:RDF xmlns:rdf="http://www.w3.org/1999/02/22-rdf-syntax-ns#" xmlns:bqbiol="http://biomodels.net/biology-qualifiers/">
	<rdf:Description rdf:about="#_9b55bf95-0c17-4782-94a6-85debf6f442a">
	<bqbiol:is>
	<rdf:Bag>
	<rdf:li rdf:resource="http://identifiers.org/kegg.compound/C00864" />
	</rdf:Bag>
	</bqbiol:is>
	</rdf:Description>
	</rdf:RDF>
	</annotation>
            </species>
      <species boundaryCondition="false" compartment="C_00001" constant="false" fbc:charge="0" fbc:chemicalFormula="C9H11NO3" hasOnlySubstanceUnits="false" id="M_C00082_extr" initialAmount="1" metaid="a490b5bc-9838-4e3b-8dc2-0a95d0067e1e" name="L-Tyrosine">
        <annotation>
	<rdf:RDF xmlns:rdf="http://www.w3.org/1999/02/22-rdf-syntax-ns#" xmlns:bqbiol="http://biomodels.net/biology-qualifiers/">
	<rdf:Description rdf:about="#a490b5bc-9838-4e3b-8dc2-0a95d0067e1e">
	<bqbiol:is>
	<rdf:Bag>
	<rdf:li rdf:resource="http://identifiers.org/kegg.compound/C00082" />
	</rdf:Bag>
	</bqbiol:is>
	</rdf:Description>
	</rdf:RDF>
	</annotation>
            </species>
      <species boundaryCondition="false" compartment="C_00001" constant="false" fbc:charge="0" fbc:chemicalFormula="C8H15NO6" hasOnlySubstanceUnits="false" id="M_C00140_extr" initialAmount="1" metaid="ed4f41be-02db-40ab-9b86-c0966cdd3368" name="N-Acetyl-D-glucosamine">
        <annotation>
	<rdf:RDF xmlns:rdf="http://www.w3.org/1999/02/22-rdf-syntax-ns#" xmlns:bqbiol="http://biomodels.net/biology-qualifiers/">
	<rdf:Description rdf:about="#ed4f41be-02db-40ab-9b86-c0966cdd3368">
	<bqbiol:is>
	<rdf:Bag>
	<rdf:li rdf:resource="http://identifiers.org/kegg.compound/C00140" />
	</rdf:Bag>
	</bqbiol:is>
	</rdf:Description>
	</rdf:RDF>
	</annotation>
            </species>
      <species boundaryCondition="false" compartment="C_00001" constant="false" fbc:charge="0" fbc:chemicalFormula="C4H6O4" hasOnlySubstanceUnits="false" id="M_C00042_extr" initialAmount="1" metaid="_867d4d9c-e966-47c2-acf1-fad50592d450" name="Succinate">
        <annotation>
	<rdf:RDF xmlns:rdf="http://www.w3.org/1999/02/22-rdf-syntax-ns#" xmlns:bqbiol="http://biomodels.net/biology-qualifiers/">
	<rdf:Description rdf:about="#_867d4d9c-e966-47c2-acf1-fad50592d450">
	<bqbiol:is>
	<rdf:Bag>
	<rdf:li rdf:resource="http://identifiers.org/kegg.compound/C00042" />
	</rdf:Bag>
	</bqbiol:is>
	</rdf:Description>
	</rdf:RDF>
	</annotation>
            </species>
      <species boundaryCondition="false" compartment="C_00001" constant="false" fbc:charge="0" fbc:chemicalFormula="C6H13NO2" hasOnlySubstanceUnits="false" id="M_C00407_extr" initialAmount="1" metaid="d6d051a0-9d09-4451-aec5-bd5c141a8ef8" name="L-Isoleucine">
        <annotation>
	<rdf:RDF xmlns:rdf="http://www.w3.org/1999/02/22-rdf-syntax-ns#" xmlns:bqbiol="http://biomodels.net/biology-qualifiers/">
	<rdf:Description rdf:about="#d6d051a0-9d09-4451-aec5-bd5c141a8ef8">
	<bqbiol:is>
	<rdf:Bag>
	<rdf:li rdf:resource="http://identifiers.org/kegg.compound/C00407" />
	</rdf:Bag>
	</bqbiol:is>
	</rdf:Description>
	</rdf:RDF>
	</annotation>
            </species>
      <species boundaryCondition="false" compartment="C_00001" constant="false" fbc:charge="0" fbc:chemicalFormula="C6H5NO2" hasOnlySubstanceUnits="false" id="M_C00253_extr" initialAmount="1" metaid="a30d068c-3f1a-43fb-a986-aabc57129b62" name="Nicotinate">
        <annotation>
	<rdf:RDF xmlns:rdf="http://www.w3.org/1999/02/22-rdf-syntax-ns#" xmlns:bqbiol="http://biomodels.net/biology-qualifiers/">
	<rdf:Description rdf:about="#a30d068c-3f1a-43fb-a986-aabc57129b62">
	<bqbiol:is>
	<rdf:Bag>
	<rdf:li rdf:resource="http://identifiers.org/kegg.compound/C00253" />
	</rdf:Bag>
	</bqbiol:is>
	</rdf:Description>
	</rdf:RDF>
	</annotation>
            </species>
      <species boundaryCondition="false" compartment="C_00001" constant="false" fbc:charge="0" fbc:chemicalFormula="C6H9N3O2" hasOnlySubstanceUnits="false" id="M_C00135_extr" initialAmount="1" metaid="_17a52687-bd40-4ac8-8805-a571da8b9191" name="L-Histidine">
        <annotation>
	<rdf:RDF xmlns:rdf="http://www.w3.org/1999/02/22-rdf-syntax-ns#" xmlns:bqbiol="http://biomodels.net/biology-qualifiers/">
	<rdf:Description rdf:about="#_17a52687-bd40-4ac8-8805-a571da8b9191">
	<bqbiol:is>
	<rdf:Bag>
	<rdf:li rdf:resource="http://identifiers.org/kegg.compound/C00135" />
	</rdf:Bag>
	</bqbiol:is>
	</rdf:Description>
	</rdf:RDF>
	</annotation>
            </species>
      <species boundaryCondition="false" compartment="C_00001" constant="false" fbc:charge="0" fbc:chemicalFormula="C6H14O6" hasOnlySubstanceUnits="false" id="M_C00392_extr" initialAmount="1" metaid="c404fd53-7428-4333-8361-91951965a600" name="Mannitol">
        <annotation>
	<rdf:RDF xmlns:rdf="http://www.w3.org/1999/02/22-rdf-syntax-ns#" xmlns:bqbiol="http://biomodels.net/biology-qualifiers/">
	<rdf:Description rdf:about="#c404fd53-7428-4333-8361-91951965a600">
	<bqbiol:is>
	<rdf:Bag>
	<rdf:li rdf:resource="http://identifiers.org/kegg.compound/C00392" />
	</rdf:Bag>
	</bqbiol:is>
	</rdf:Description>
	</rdf:RDF>
	</annotation>
            </species>
      <species boundaryCondition="false" compartment="C_00001" constant="false" fbc:charge="0" fbc:chemicalFormula="C5H5N5O" hasOnlySubstanceUnits="false" id="M_C00242_extr" initialAmount="1" metaid="_3afc5aa1-cee6-4e93-ab44-39892ac39f35" name="Guanine">
        <annotation>
	<rdf:RDF xmlns:rdf="http://www.w3.org/1999/02/22-rdf-syntax-ns#" xmlns:bqbiol="http://biomodels.net/biology-qualifiers/">
	<rdf:Description rdf:about="#_3afc5aa1-cee6-4e93-ab44-39892ac39f35">
	<bqbiol:is>
	<rdf:Bag>
	<rdf:li rdf:resource="http://identifiers.org/kegg.compound/C00242" />
	</rdf:Bag>
	</bqbiol:is>
	</rdf:Description>
	</rdf:RDF>
	</annotation>
            </species>
      <species boundaryCondition="false" compartment="C_00001" constant="false" fbc:charge="0" fbc:chemicalFormula="HCO3" hasOnlySubstanceUnits="false" id="M_C00288_extr" initialAmount="1" metaid="_252029ce-c39c-4ed6-b39d-e178d3a55aa0" name="HCO3-">
        <annotation>
	<rdf:RDF xmlns:rdf="http://www.w3.org/1999/02/22-rdf-syntax-ns#" xmlns:bqbiol="http://biomodels.net/biology-qualifiers/">
	<rdf:Description rdf:about="#_252029ce-c39c-4ed6-b39d-e178d3a55aa0">
	<bqbiol:is>
	<rdf:Bag>
	<rdf:li rdf:resource="http://identifiers.org/kegg.compound/C00288" />
	</rdf:Bag>
	</bqbiol:is>
	</rdf:Description>
	</rdf:RDF>
	</annotation>
            </species>
      <species boundaryCondition="false" compartment="C_00001" constant="false" fbc:charge="0" fbc:chemicalFormula="C8H9NO3" hasOnlySubstanceUnits="false" id="M_C00250_extr" initialAmount="1" metaid="_0ad2e9d1-25d0-407e-86fe-89da487b108e" name="Pyridoxal">
        <annotation>
	<rdf:RDF xmlns:rdf="http://www.w3.org/1999/02/22-rdf-syntax-ns#" xmlns:bqbiol="http://biomodels.net/biology-qualifiers/">
	<rdf:Description rdf:about="#_0ad2e9d1-25d0-407e-86fe-89da487b108e">
	<bqbiol:is>
	<rdf:Bag>
	<rdf:li rdf:resource="http://identifiers.org/kegg.compound/C00250" />
	</rdf:Bag>
	</bqbiol:is>
	</rdf:Description>
	</rdf:RDF>
	</annotation>
            </species>
      <species boundaryCondition="false" compartment="C_00001" constant="false" fbc:charge="0" hasOnlySubstanceUnits="false" id="M_Biomass_extr" initialAmount="1" name="Biomass" />
      <species boundaryCondition="false" compartment="C_00001" constant="false" fbc:charge="0" fbc:chemicalFormula="Fe" hasOnlySubstanceUnits="false" id="M_C14818_extr" initialAmount="1" metaid="_5e6077f9-f121-44ef-813d-605d232f767e" name="Fe2+">
        <annotation>
	<rdf:RDF xmlns:rdf="http://www.w3.org/1999/02/22-rdf-syntax-ns#" xmlns:bqbiol="http://biomodels.net/biology-qualifiers/">
	<rdf:Description rdf:about="#_5e6077f9-f121-44ef-813d-605d232f767e">
	<bqbiol:is>
	<rdf:Bag>
	<rdf:li rdf:resource="http://identifiers.org/kegg.compound/C14818" />
	</rdf:Bag>
	</bqbiol:is>
	</rdf:Description>
	</rdf:RDF>
	</annotation>
            </species>
      <species boundaryCondition="false" compartment="C_00001" constant="false" fbc:charge="0" fbc:chemicalFormula="O2" hasOnlySubstanceUnits="false" id="M_C00007_extr" initialAmount="1" metaid="_3ccab9ca-1186-4492-9fd9-2bd4381161d7" name="Oxygen">
        <annotation>
	<rdf:RDF xmlns:rdf="http://www.w3.org/1999/02/22-rdf-syntax-ns#" xmlns:bqbiol="http://biomodels.net/biology-qualifiers/">
	<rdf:Description rdf:about="#_3ccab9ca-1186-4492-9fd9-2bd4381161d7">
	<bqbiol:is>
	<rdf:Bag>
	<rdf:li rdf:resource="http://identifiers.org/kegg.compound/C00007" />
	</rdf:Bag>
	</bqbiol:is>
	</rdf:Description>
	</rdf:RDF>
	</annotation>
            </species>
      <species boundaryCondition="false" compartment="C_00001" constant="false" fbc:charge="0" fbc:chemicalFormula="C10H13N5O4" hasOnlySubstanceUnits="false" id="M_C00212_extr" initialAmount="1" metaid="_76a533d6-b6c6-4e52-883b-c873ffff183d" name="Adenosine">
        <annotation>
	<rdf:RDF xmlns:rdf="http://www.w3.org/1999/02/22-rdf-syntax-ns#" xmlns:bqbiol="http://biomodels.net/biology-qualifiers/">
	<rdf:Description rdf:about="#_76a533d6-b6c6-4e52-883b-c873ffff183d">
	<bqbiol:is>
	<rdf:Bag>
	<rdf:li rdf:resource="http://identifiers.org/kegg.compound/C00212" />
	</rdf:Bag>
	</bqbiol:is>
	</rdf:Description>
	</rdf:RDF>
	</annotation>
            </species>
      <species boundaryCondition="false" compartment="C_00002" constant="false" fbc:charge="0" fbc:chemicalFormula="C4H9O7P" hasOnlySubstanceUnits="false" id="M_C00279_cytop" initialAmount="1" metaid="_28fd14aa-feb1-400c-a2c9-12d29e458f6f" name="D-Erythrose 4-phosphate">
        <annotation>
	<rdf:RDF xmlns:rdf="http://www.w3.org/1999/02/22-rdf-syntax-ns#" xmlns:bqbiol="http://biomodels.net/biology-qualifiers/">
	<rdf:Description rdf:about="#_28fd14aa-feb1-400c-a2c9-12d29e458f6f">
	<bqbiol:is>
	<rdf:Bag>
	<rdf:li rdf:resource="http://identifiers.org/kegg.compound/C00279" />
	</rdf:Bag>
	</bqbiol:is>
	</rdf:Description>
	</rdf:RDF>
	</annotation>
            </species>
      <species boundaryCondition="false" compartment="C_00002" constant="false" fbc:charge="0" fbc:chemicalFormula="C6H12O4S" hasOnlySubstanceUnits="false" id="M_C03089_cytop" initialAmount="1" metaid="a4c5fb4f-a005-4204-b6fe-ed47896e6cb5" name="5-Methylthio-D-ribose">
        <annotation>
	<rdf:RDF xmlns:rdf="http://www.w3.org/1999/02/22-rdf-syntax-ns#" xmlns:bqbiol="http://biomodels.net/biology-qualifiers/">
	<rdf:Description rdf:about="#a4c5fb4f-a005-4204-b6fe-ed47896e6cb5">
	<bqbiol:is>
	<rdf:Bag>
	<rdf:li rdf:resource="http://identifiers.org/kegg.compound/C03089" />
	</rdf:Bag>
	</bqbiol:is>
	</rdf:Description>
	</rdf:RDF>
	</annotation>
            </species>
      <species boundaryCondition="false" compartment="C_00002" constant="false" fbc:charge="0" fbc:chemicalFormula="C9H13N5O4" hasOnlySubstanceUnits="false" id="M_C04874_cytop" initialAmount="1" metaid="_3e43670d-73b3-4f9a-9a9b-eecf24fed234" name="2-Amino-4-hydroxy-6-(D-erythro-1,2,3-trihydroxypropyl)-7,8-dihydropteridine">
        <annotation>
	<rdf:RDF xmlns:rdf="http://www.w3.org/1999/02/22-rdf-syntax-ns#" xmlns:bqbiol="http://biomodels.net/biology-qualifiers/">
	<rdf:Description rdf:about="#_3e43670d-73b3-4f9a-9a9b-eecf24fed234">
	<bqbiol:is>
	<rdf:Bag>
	<rdf:li rdf:resource="http://identifiers.org/kegg.compound/C04874" />
	</rdf:Bag>
	</bqbiol:is>
	</rdf:Description>
	</rdf:RDF>
	</annotation>
            </species>
      <species boundaryCondition="false" compartment="C_00002" constant="false" fbc:charge="0" fbc:chemicalFormula="C7H12O5" hasOnlySubstanceUnits="false" id="M_C04411_cytop" initialAmount="1" metaid="e308d071-8200-492e-bdd3-10d51a1de40e" name="(2R,3S)-3-Isopropylmalate">
        <annotation>
	<rdf:RDF xmlns:rdf="http://www.w3.org/1999/02/22-rdf-syntax-ns#" xmlns:bqbiol="http://biomodels.net/biology-qualifiers/">
	<rdf:Description rdf:about="#e308d071-8200-492e-bdd3-10d51a1de40e">
	<bqbiol:is>
	<rdf:Bag>
	<rdf:li rdf:resource="http://identifiers.org/kegg.compound/C04411" />
	</rdf:Bag>
	</bqbiol:is>
	</rdf:Description>
	</rdf:RDF>
	</annotation>
            </species>
      <species boundaryCondition="false" compartment="C_00002" constant="false" fbc:charge="0" fbc:chemicalFormula="C4H7O2SX" hasOnlySubstanceUnits="false" id="M_C04618_cytop" initialAmount="1" metaid="_0151ec57-f8ea-4f63-91ae-642ca3166d4b" name="(3R)-3-Hydroxybutanoyl-[acyl-carrier protein]">
        <annotation>
	<rdf:RDF xmlns:rdf="http://www.w3.org/1999/02/22-rdf-syntax-ns#" xmlns:bqbiol="http://biomodels.net/biology-qualifiers/">
	<rdf:Description rdf:about="#_0151ec57-f8ea-4f63-91ae-642ca3166d4b">
	<bqbiol:is>
	<rdf:Bag>
	<rdf:li rdf:resource="http://identifiers.org/kegg.compound/C04618" />
	</rdf:Bag>
	</bqbiol:is>
	</rdf:Description>
	</rdf:RDF>
	</annotation>
            </species>
      <species boundaryCondition="false" compartment="C_00002" constant="false" fbc:charge="0" fbc:chemicalFormula="C10H15N2O8P" hasOnlySubstanceUnits="false" id="M_C00364_cytop" initialAmount="1" metaid="_2d72e453-0820-410f-bc91-7df6143a514e" name="dTMP">
        <annotation>
	<rdf:RDF xmlns:rdf="http://www.w3.org/1999/02/22-rdf-syntax-ns#" xmlns:bqbiol="http://biomodels.net/biology-qualifiers/">
	<rdf:Description rdf:about="#_2d72e453-0820-410f-bc91-7df6143a514e">
	<bqbiol:is>
	<rdf:Bag>
	<rdf:li rdf:resource="http://identifiers.org/kegg.compound/C00364" />
	</rdf:Bag>
	</bqbiol:is>
	</rdf:Description>
	</rdf:RDF>
	</annotation>
            </species>
      <species boundaryCondition="false" compartment="C_00002" constant="false" fbc:charge="0" fbc:chemicalFormula="C8H13O10PAcyl2" hasOnlySubstanceUnits="false" id="M_C00344_cytop" initialAmount="1" metaid="_8cc6a5a2-777d-49a8-980b-4cd96a26b1d6" name="Phosphatidylglycerol">
        <annotation>
	<rdf:RDF xmlns:rdf="http://www.w3.org/1999/02/22-rdf-syntax-ns#" xmlns:bqbiol="http://biomodels.net/biology-qualifiers/">
	<rdf:Description rdf:about="#_8cc6a5a2-777d-49a8-980b-4cd96a26b1d6">
	<bqbiol:is>
	<rdf:Bag>
	<rdf:li rdf:resource="http://identifiers.org/kegg.compound/C00344" />
	</rdf:Bag>
	</bqbiol:is>
	</rdf:Description>
	</rdf:RDF>
	</annotation>
            </species>
      <species boundaryCondition="false" compartment="C_00002" constant="false" fbc:charge="0" fbc:chemicalFormula="C9H12N2O6" hasOnlySubstanceUnits="false" id="M_C00299_cytop" initialAmount="1" metaid="e69bc860-8805-406d-9efa-2851eabd3ad5" name="Uridine">
        <annotation>
	<rdf:RDF xmlns:rdf="http://www.w3.org/1999/02/22-rdf-syntax-ns#" xmlns:bqbiol="http://biomodels.net/biology-qualifiers/">
	<rdf:Description rdf:about="#e69bc860-8805-406d-9efa-2851eabd3ad5">
	<bqbiol:is>
	<rdf:Bag>
	<rdf:li rdf:resource="http://identifiers.org/kegg.compound/C00299" />
	</rdf:Bag>
	</bqbiol:is>
	</rdf:Description>
	</rdf:RDF>
	</annotation>
            </species>
      <species boundaryCondition="false" compartment="C_00002" constant="false" fbc:charge="0" fbc:chemicalFormula="C10H18N4O6" hasOnlySubstanceUnits="false" id="M_C03406_cytop" initialAmount="1" metaid="cb757608-0114-4ae1-9b5e-14bde372df9e" name="N-(L-Arginino)succinate">
        <annotation>
	<rdf:RDF xmlns:rdf="http://www.w3.org/1999/02/22-rdf-syntax-ns#" xmlns:bqbiol="http://biomodels.net/biology-qualifiers/">
	<rdf:Description rdf:about="#cb757608-0114-4ae1-9b5e-14bde372df9e">
	<bqbiol:is>
	<rdf:Bag>
	<rdf:li rdf:resource="http://identifiers.org/kegg.compound/C03406" />
	</rdf:Bag>
	</bqbiol:is>
	</rdf:Description>
	</rdf:RDF>
	</annotation>
            </species>
      <species boundaryCondition="false" compartment="C_00002" constant="false" fbc:charge="0" fbc:chemicalFormula="C14H27OSX" hasOnlySubstanceUnits="false" id="M_C05761_cytop" initialAmount="1" metaid="_6029818d-80a8-4fe9-a50f-0de4ea2ada86" name="Tetradecanoyl-[acp]">
        <annotation>
	<rdf:RDF xmlns:rdf="http://www.w3.org/1999/02/22-rdf-syntax-ns#" xmlns:bqbiol="http://biomodels.net/biology-qualifiers/">
	<rdf:Description rdf:about="#_6029818d-80a8-4fe9-a50f-0de4ea2ada86">
	<bqbiol:is>
	<rdf:Bag>
	<rdf:li rdf:resource="http://identifiers.org/kegg.compound/C05761" />
	</rdf:Bag>
	</bqbiol:is>
	</rdf:Description>
	</rdf:RDF>
	</annotation>
            </species>
      <species boundaryCondition="false" compartment="C_00002" constant="false" fbc:charge="0" fbc:chemicalFormula="C2H4O2" hasOnlySubstanceUnits="false" id="M_C00266_cytop" initialAmount="1" metaid="d11df9b1-5c9d-4943-b602-c1355872c3af" name="Glycolaldehyde">
        <annotation>
	<rdf:RDF xmlns:rdf="http://www.w3.org/1999/02/22-rdf-syntax-ns#" xmlns:bqbiol="http://biomodels.net/biology-qualifiers/">
	<rdf:Description rdf:about="#d11df9b1-5c9d-4943-b602-c1355872c3af">
	<bqbiol:is>
	<rdf:Bag>
	<rdf:li rdf:resource="http://identifiers.org/kegg.compound/C00266" />
	</rdf:Bag>
	</bqbiol:is>
	</rdf:Description>
	</rdf:RDF>
	</annotation>
            </species>
      <species boundaryCondition="false" compartment="C_00002" constant="false" fbc:charge="0" fbc:chemicalFormula="C10H15N5O9P2" hasOnlySubstanceUnits="false" id="M_C00206_cytop" initialAmount="1" metaid="_34150c7e-f64e-4313-ba7e-97e0f4f183e7" name="dADP">
        <annotation>
	<rdf:RDF xmlns:rdf="http://www.w3.org/1999/02/22-rdf-syntax-ns#" xmlns:bqbiol="http://biomodels.net/biology-qualifiers/">
	<rdf:Description rdf:about="#_34150c7e-f64e-4313-ba7e-97e0f4f183e7">
	<bqbiol:is>
	<rdf:Bag>
	<rdf:li rdf:resource="http://identifiers.org/kegg.compound/C00206" />
	</rdf:Bag>
	</bqbiol:is>
	</rdf:Description>
	</rdf:RDF>
	</annotation>
            </species>
      <species boundaryCondition="false" compartment="C_00002" constant="false" fbc:charge="0" hasOnlySubstanceUnits="false" id="M_e_Cofactor_cytop" initialAmount="1" name="e-Cofactor" />
      <species boundaryCondition="false" compartment="C_00002" constant="false" fbc:charge="0" fbc:chemicalFormula="C15H24N2O17P2" hasOnlySubstanceUnits="false" id="M_C00052_cytop" initialAmount="1" metaid="_7988a712-eb91-41b3-b20a-c0ca72dfcc7b" name="UDP-alpha-D-galactose">
        <annotation>
	<rdf:RDF xmlns:rdf="http://www.w3.org/1999/02/22-rdf-syntax-ns#" xmlns:bqbiol="http://biomodels.net/biology-qualifiers/">
	<rdf:Description rdf:about="#_7988a712-eb91-41b3-b20a-c0ca72dfcc7b">
	<bqbiol:is>
	<rdf:Bag>
	<rdf:li rdf:resource="http://identifiers.org/kegg.compound/C00052" />
	</rdf:Bag>
	</bqbiol:is>
	</rdf:Description>
	</rdf:RDF>
	</annotation>
            </species>
      <species boundaryCondition="false" compartment="C_00002" constant="false" fbc:charge="0" fbc:chemicalFormula="C7H8O5" hasOnlySubstanceUnits="false" id="M_C02637_cytop" initialAmount="1" metaid="_2f9bd513-c3a8-410b-a42f-ad1af5eeef6b" name="3-Dehydroshikimate">
        <annotation>
	<rdf:RDF xmlns:rdf="http://www.w3.org/1999/02/22-rdf-syntax-ns#" xmlns:bqbiol="http://biomodels.net/biology-qualifiers/">
	<rdf:Description rdf:about="#_2f9bd513-c3a8-410b-a42f-ad1af5eeef6b">
	<bqbiol:is>
	<rdf:Bag>
	<rdf:li rdf:resource="http://identifiers.org/kegg.compound/C02637" />
	</rdf:Bag>
	</bqbiol:is>
	</rdf:Description>
	</rdf:RDF>
	</annotation>
            </species>
      <species boundaryCondition="false" compartment="C_00002" constant="false" fbc:charge="0" fbc:chemicalFormula="C5H9NO2" hasOnlySubstanceUnits="false" id="M_C00148_cytop" initialAmount="1" metaid="_45eff263-9232-4ea7-8dac-082811288152" name="L-Proline">
        <annotation>
	<rdf:RDF xmlns:rdf="http://www.w3.org/1999/02/22-rdf-syntax-ns#" xmlns:bqbiol="http://biomodels.net/biology-qualifiers/">
	<rdf:Description rdf:about="#_45eff263-9232-4ea7-8dac-082811288152">
	<bqbiol:is>
	<rdf:Bag>
	<rdf:li rdf:resource="http://identifiers.org/kegg.compound/C00148" />
	</rdf:Bag>
	</bqbiol:is>
	</rdf:Description>
	</rdf:RDF>
	</annotation>
            </species>
      <species boundaryCondition="false" compartment="C_00002" constant="false" fbc:charge="0" fbc:chemicalFormula="C92H201O140P25R2" hasOnlySubstanceUnits="false" id="M_C06042_cytop" initialAmount="1" metaid="e861d894-bba9-45e3-b9ee-3b0f9bb4708e" name="Lipoteichoic acid">
        <annotation>
	<rdf:RDF xmlns:rdf="http://www.w3.org/1999/02/22-rdf-syntax-ns#" xmlns:bqbiol="http://biomodels.net/biology-qualifiers/">
	<rdf:Description rdf:about="#e861d894-bba9-45e3-b9ee-3b0f9bb4708e">
	<bqbiol:is>
	<rdf:Bag>
	<rdf:li rdf:resource="http://identifiers.org/kegg.compound/C06042" />
	</rdf:Bag>
	</bqbiol:is>
	</rdf:Description>
	</rdf:RDF>
	</annotation>
            </species>
      <species boundaryCondition="false" compartment="C_00002" constant="false" fbc:charge="0" fbc:chemicalFormula="C6H10O3" hasOnlySubstanceUnits="false" id="M_C00233_cytop" initialAmount="1" metaid="_38460f38-7c7c-4ff8-8979-1ee3dbbb85e9" name="4-Methyl-2-oxopentanoate">
        <annotation>
	<rdf:RDF xmlns:rdf="http://www.w3.org/1999/02/22-rdf-syntax-ns#" xmlns:bqbiol="http://biomodels.net/biology-qualifiers/">
	<rdf:Description rdf:about="#_38460f38-7c7c-4ff8-8979-1ee3dbbb85e9">
	<bqbiol:is>
	<rdf:Bag>
	<rdf:li rdf:resource="http://identifiers.org/kegg.compound/C00233" />
	</rdf:Bag>
	</bqbiol:is>
	</rdf:Description>
	</rdf:RDF>
	</annotation>
            </species>
      <species boundaryCondition="false" compartment="C_00002" constant="false" fbc:charge="0" fbc:chemicalFormula="C7H7NO2" hasOnlySubstanceUnits="false" id="M_C00108_cytop" initialAmount="1" metaid="_087ba84c-91e2-425d-be22-42aacd1bbeec" name="Anthranilate">
        <annotation>
	<rdf:RDF xmlns:rdf="http://www.w3.org/1999/02/22-rdf-syntax-ns#" xmlns:bqbiol="http://biomodels.net/biology-qualifiers/">
	<rdf:Description rdf:about="#_087ba84c-91e2-425d-be22-42aacd1bbeec">
	<bqbiol:is>
	<rdf:Bag>
	<rdf:li rdf:resource="http://identifiers.org/kegg.compound/C00108" />
	</rdf:Bag>
	</bqbiol:is>
	</rdf:Description>
	</rdf:RDF>
	</annotation>
            </species>
      <species boundaryCondition="false" compartment="C_00002" constant="false" fbc:charge="0" fbc:chemicalFormula="C4H9NO3" hasOnlySubstanceUnits="false" id="M_C00188_cytop" initialAmount="1" metaid="d7128923-cde1-4077-8027-56c5f4fee97c" name="L-Threonine">
        <annotation>
	<rdf:RDF xmlns:rdf="http://www.w3.org/1999/02/22-rdf-syntax-ns#" xmlns:bqbiol="http://biomodels.net/biology-qualifiers/">
	<rdf:Description rdf:about="#d7128923-cde1-4077-8027-56c5f4fee97c">
	<bqbiol:is>
	<rdf:Bag>
	<rdf:li rdf:resource="http://identifiers.org/kegg.compound/C00188" />
	</rdf:Bag>
	</bqbiol:is>
	</rdf:Description>
	</rdf:RDF>
	</annotation>
            </species>
      <species boundaryCondition="false" compartment="C_00002" constant="false" fbc:charge="0" fbc:chemicalFormula="C6H10O3" hasOnlySubstanceUnits="false" id="M_C00671_cytop" initialAmount="1" metaid="_762925c7-14e4-40bd-872c-c7c4b427d1db" name="(S)-3-Methyl-2-oxopentanoic acid">
        <annotation>
	<rdf:RDF xmlns:rdf="http://www.w3.org/1999/02/22-rdf-syntax-ns#" xmlns:bqbiol="http://biomodels.net/biology-qualifiers/">
	<rdf:Description rdf:about="#_762925c7-14e4-40bd-872c-c7c4b427d1db">
	<bqbiol:is>
	<rdf:Bag>
	<rdf:li rdf:resource="http://identifiers.org/kegg.compound/C00671" />
	</rdf:Bag>
	</bqbiol:is>
	</rdf:Description>
	</rdf:RDF>
	</annotation>
            </species>
      <species boundaryCondition="false" compartment="C_00002" constant="false" fbc:charge="0" fbc:chemicalFormula="C6H12O4" hasOnlySubstanceUnits="false" id="M_C06007_cytop" initialAmount="1" metaid="_86e6e808-678b-4f60-9c89-8d5891ca76e0" name="(R)-2,3-Dihydroxy-3-methylpentanoate">
        <annotation>
	<rdf:RDF xmlns:rdf="http://www.w3.org/1999/02/22-rdf-syntax-ns#" xmlns:bqbiol="http://biomodels.net/biology-qualifiers/">
	<rdf:Description rdf:about="#_86e6e808-678b-4f60-9c89-8d5891ca76e0">
	<bqbiol:is>
	<rdf:Bag>
	<rdf:li rdf:resource="http://identifiers.org/kegg.compound/C06007" />
	</rdf:Bag>
	</bqbiol:is>
	</rdf:Description>
	</rdf:RDF>
	</annotation>
            </species>
      <species boundaryCondition="false" compartment="C_00002" constant="false" fbc:charge="0" fbc:chemicalFormula="C3H7NO3" hasOnlySubstanceUnits="false" id="M_C00065_cytop" initialAmount="1" metaid="abe57ce0-9c00-4c42-96d8-0bd6d84b8ff9" name="L-Serine">
        <annotation>
	<rdf:RDF xmlns:rdf="http://www.w3.org/1999/02/22-rdf-syntax-ns#" xmlns:bqbiol="http://biomodels.net/biology-qualifiers/">
	<rdf:Description rdf:about="#abe57ce0-9c00-4c42-96d8-0bd6d84b8ff9">
	<bqbiol:is>
	<rdf:Bag>
	<rdf:li rdf:resource="http://identifiers.org/kegg.compound/C00065" />
	</rdf:Bag>
	</bqbiol:is>
	</rdf:Description>
	</rdf:RDF>
	</annotation>
            </species>
      <species boundaryCondition="false" compartment="C_00002" constant="false" fbc:charge="0" fbc:chemicalFormula="C11H15N5O3S" hasOnlySubstanceUnits="false" id="M_C00170_cytop" initialAmount="1" metaid="_6e68017e-b922-47d7-b17f-40039930b021" name="5'-Methylthioadenosine">
        <annotation>
	<rdf:RDF xmlns:rdf="http://www.w3.org/1999/02/22-rdf-syntax-ns#" xmlns:bqbiol="http://biomodels.net/biology-qualifiers/">
	<rdf:Description rdf:about="#_6e68017e-b922-47d7-b17f-40039930b021">
	<bqbiol:is>
	<rdf:Bag>
	<rdf:li rdf:resource="http://identifiers.org/kegg.compound/C00170" />
	</rdf:Bag>
	</bqbiol:is>
	</rdf:Description>
	</rdf:RDF>
	</annotation>
            </species>
      <species boundaryCondition="false" compartment="C_00002" constant="false" fbc:charge="0" fbc:chemicalFormula="C10H13N4O8P" hasOnlySubstanceUnits="false" id="M_C00130_cytop" initialAmount="1" metaid="_3365543b-4b42-4a24-b78c-c73678b75cab" name="IMP">
        <annotation>
	<rdf:RDF xmlns:rdf="http://www.w3.org/1999/02/22-rdf-syntax-ns#" xmlns:bqbiol="http://biomodels.net/biology-qualifiers/">
	<rdf:Description rdf:about="#_3365543b-4b42-4a24-b78c-c73678b75cab">
	<bqbiol:is>
	<rdf:Bag>
	<rdf:li rdf:resource="http://identifiers.org/kegg.compound/C00130" />
	</rdf:Bag>
	</bqbiol:is>
	</rdf:Description>
	</rdf:RDF>
	</annotation>
            </species>
      <species boundaryCondition="false" compartment="C_00002" constant="false" fbc:charge="0" fbc:chemicalFormula="C34H55N7O24P2" hasOnlySubstanceUnits="false" id="M_C05892_cytop" initialAmount="1" metaid="_56c49d6c-b57b-4a67-8363-b1078f34ab3c" name="UDP-N-acetylmuramoyl-L-alanyl-gamma-D-glutamyl-L-lysine">
        <annotation>
	<rdf:RDF xmlns:rdf="http://www.w3.org/1999/02/22-rdf-syntax-ns#" xmlns:bqbiol="http://biomodels.net/biology-qualifiers/">
	<rdf:Description rdf:about="#_56c49d6c-b57b-4a67-8363-b1078f34ab3c">
	<bqbiol:is>
	<rdf:Bag>
	<rdf:li rdf:resource="http://identifiers.org/kegg.compound/C05892" />
	</rdf:Bag>
	</bqbiol:is>
	</rdf:Description>
	</rdf:RDF>
	</annotation>
            </species>
      <species boundaryCondition="false" compartment="C_00002" constant="false" fbc:charge="0" fbc:chemicalFormula="C6H9N3O2" hasOnlySubstanceUnits="false" id="M_C00135_cytop" initialAmount="1" metaid="_0c8128b8-b78d-4db7-ad8a-ee133e536f32" name="L-Histidine">
        <annotation>
	<rdf:RDF xmlns:rdf="http://www.w3.org/1999/02/22-rdf-syntax-ns#" xmlns:bqbiol="http://biomodels.net/biology-qualifiers/">
	<rdf:Description rdf:about="#_0c8128b8-b78d-4db7-ad8a-ee133e536f32">
	<bqbiol:is>
	<rdf:Bag>
	<rdf:li rdf:resource="http://identifiers.org/kegg.compound/C00135" />
	</rdf:Bag>
	</bqbiol:is>
	</rdf:Description>
	</rdf:RDF>
	</annotation>
            </species>
      <species boundaryCondition="false" compartment="C_00002" constant="false" fbc:charge="0" fbc:chemicalFormula="C10H18N5O15P3" hasOnlySubstanceUnits="false" id="M_C05922_cytop" initialAmount="1" metaid="_8566b728-9a69-4b8e-a202-eec4850e5413" name="Formamidopyrimidine nucleoside triphosphate">
        <annotation>
	<rdf:RDF xmlns:rdf="http://www.w3.org/1999/02/22-rdf-syntax-ns#" xmlns:bqbiol="http://biomodels.net/biology-qualifiers/">
	<rdf:Description rdf:about="#_8566b728-9a69-4b8e-a202-eec4850e5413">
	<bqbiol:is>
	<rdf:Bag>
	<rdf:li rdf:resource="http://identifiers.org/kegg.compound/C05922" />
	</rdf:Bag>
	</bqbiol:is>
	</rdf:Description>
	</rdf:RDF>
	</annotation>
            </species>
      <species boundaryCondition="false" compartment="C_00002" constant="false" fbc:charge="0" fbc:chemicalFormula="C4H9NO2S" hasOnlySubstanceUnits="false" id="M_C00155_cytop" initialAmount="1" metaid="ae56bff4-6cb2-44d3-97ad-a872f68e3443" name="L-Homocysteine">
        <annotation>
	<rdf:RDF xmlns:rdf="http://www.w3.org/1999/02/22-rdf-syntax-ns#" xmlns:bqbiol="http://biomodels.net/biology-qualifiers/">
	<rdf:Description rdf:about="#ae56bff4-6cb2-44d3-97ad-a872f68e3443">
	<bqbiol:is>
	<rdf:Bag>
	<rdf:li rdf:resource="http://identifiers.org/kegg.compound/C00155" />
	</rdf:Bag>
	</bqbiol:is>
	</rdf:Description>
	</rdf:RDF>
	</annotation>
            </species>
      <species boundaryCondition="false" compartment="C_00002" constant="false" fbc:charge="0" fbc:chemicalFormula="C15H28O7P2" hasOnlySubstanceUnits="false" id="M_C00448_cytop" initialAmount="1" metaid="_3ff77f12-459b-4795-a3a3-7dc404c76782" name="trans,trans-Farnesyl diphosphate">
        <annotation>
	<rdf:RDF xmlns:rdf="http://www.w3.org/1999/02/22-rdf-syntax-ns#" xmlns:bqbiol="http://biomodels.net/biology-qualifiers/">
	<rdf:Description rdf:about="#_3ff77f12-459b-4795-a3a3-7dc404c76782">
	<bqbiol:is>
	<rdf:Bag>
	<rdf:li rdf:resource="http://identifiers.org/kegg.compound/C00448" />
	</rdf:Bag>
	</bqbiol:is>
	</rdf:Description>
	</rdf:RDF>
	</annotation>
            </species>
      <species boundaryCondition="false" compartment="C_00002" constant="false" fbc:charge="0" fbc:chemicalFormula="C7H11N5O8P2" hasOnlySubstanceUnits="false" id="M_C04807_cytop" initialAmount="1" metaid="bb03d4b3-1739-46d7-b15c-00c78d996281" name="2-Amino-7,8-dihydro-4-hydroxy-6-(diphosphooxymethyl)pteridine">
        <annotation>
	<rdf:RDF xmlns:rdf="http://www.w3.org/1999/02/22-rdf-syntax-ns#" xmlns:bqbiol="http://biomodels.net/biology-qualifiers/">
	<rdf:Description rdf:about="#bb03d4b3-1739-46d7-b15c-00c78d996281">
	<bqbiol:is>
	<rdf:Bag>
	<rdf:li rdf:resource="http://identifiers.org/kegg.compound/C04807" />
	</rdf:Bag>
	</bqbiol:is>
	</rdf:Description>
	</rdf:RDF>
	</annotation>
            </species>
      <species boundaryCondition="false" compartment="C_00002" constant="false" fbc:charge="0" fbc:chemicalFormula="C10H17OSX" hasOnlySubstanceUnits="false" id="M_C05754_cytop" initialAmount="1" metaid="bfc14c77-cba5-4531-a416-ddb02cbd389c" name="trans-Dec-2-enoyl-[acp]">
        <annotation>
	<rdf:RDF xmlns:rdf="http://www.w3.org/1999/02/22-rdf-syntax-ns#" xmlns:bqbiol="http://biomodels.net/biology-qualifiers/">
	<rdf:Description rdf:about="#bfc14c77-cba5-4531-a416-ddb02cbd389c">
	<bqbiol:is>
	<rdf:Bag>
	<rdf:li rdf:resource="http://identifiers.org/kegg.compound/C05754" />
	</rdf:Bag>
	</bqbiol:is>
	</rdf:Description>
	</rdf:RDF>
	</annotation>
            </species>
      <species boundaryCondition="false" compartment="C_00002" constant="false" fbc:charge="0" fbc:chemicalFormula="C9H8O4" hasOnlySubstanceUnits="false" id="M_C01179_cytop" initialAmount="1" metaid="e75ec5a2-b121-4912-a4de-ed7456576aa9" name="3-(4-Hydroxyphenyl)pyruvate">
        <annotation>
	<rdf:RDF xmlns:rdf="http://www.w3.org/1999/02/22-rdf-syntax-ns#" xmlns:bqbiol="http://biomodels.net/biology-qualifiers/">
	<rdf:Description rdf:about="#e75ec5a2-b121-4912-a4de-ed7456576aa9">
	<bqbiol:is>
	<rdf:Bag>
	<rdf:li rdf:resource="http://identifiers.org/kegg.compound/C01179" />
	</rdf:Bag>
	</bqbiol:is>
	</rdf:Description>
	</rdf:RDF>
	</annotation>
            </species>
      <species boundaryCondition="false" compartment="C_00002" constant="false" fbc:charge="0" fbc:chemicalFormula="C2H5NO2" hasOnlySubstanceUnits="false" id="M_C00037_cytop" initialAmount="1" metaid="b2cb1fe2-1984-40a2-8373-b5015aae938e" name="Glycine">
        <annotation>
	<rdf:RDF xmlns:rdf="http://www.w3.org/1999/02/22-rdf-syntax-ns#" xmlns:bqbiol="http://biomodels.net/biology-qualifiers/">
	<rdf:Description rdf:about="#b2cb1fe2-1984-40a2-8373-b5015aae938e">
	<bqbiol:is>
	<rdf:Bag>
	<rdf:li rdf:resource="http://identifiers.org/kegg.compound/C00037" />
	</rdf:Bag>
	</bqbiol:is>
	</rdf:Description>
	</rdf:RDF>
	</annotation>
            </species>
      <species boundaryCondition="false" compartment="C_00002" constant="false" fbc:charge="0" fbc:chemicalFormula="C3H3O3SX" hasOnlySubstanceUnits="false" id="M_C01209_cytop" initialAmount="1" metaid="bb0fe7d9-2bb8-4c9a-b1ac-054050f51307" name="Malonyl-[acyl-carrier protein]">
        <annotation>
	<rdf:RDF xmlns:rdf="http://www.w3.org/1999/02/22-rdf-syntax-ns#" xmlns:bqbiol="http://biomodels.net/biology-qualifiers/">
	<rdf:Description rdf:about="#bb0fe7d9-2bb8-4c9a-b1ac-054050f51307">
	<bqbiol:is>
	<rdf:Bag>
	<rdf:li rdf:resource="http://identifiers.org/kegg.compound/C01209" />
	</rdf:Bag>
	</bqbiol:is>
	</rdf:Description>
	</rdf:RDF>
	</annotation>
            </species>
      <species boundaryCondition="false" compartment="C_00002" constant="false" fbc:charge="0" fbc:chemicalFormula="C10H16N5O13P3" hasOnlySubstanceUnits="false" id="M_C00286_cytop" initialAmount="1" metaid="_22e58a42-d835-4d49-8844-0d588fe908e0" name="dGTP">
        <annotation>
	<rdf:RDF xmlns:rdf="http://www.w3.org/1999/02/22-rdf-syntax-ns#" xmlns:bqbiol="http://biomodels.net/biology-qualifiers/">
	<rdf:Description rdf:about="#_22e58a42-d835-4d49-8844-0d588fe908e0">
	<bqbiol:is>
	<rdf:Bag>
	<rdf:li rdf:resource="http://identifiers.org/kegg.compound/C00286" />
	</rdf:Bag>
	</bqbiol:is>
	</rdf:Description>
	</rdf:RDF>
	</annotation>
            </species>
      <species boundaryCondition="false" compartment="C_00002" constant="false" fbc:charge="0" fbc:chemicalFormula="C10H13O10P" hasOnlySubstanceUnits="false" id="M_C01269_cytop" initialAmount="1" metaid="_0c989e35-1dcd-4de8-8053-20f0c43ae128" name="5-O-(1-Carboxyvinyl)-3-phosphoshikimate">
        <annotation>
	<rdf:RDF xmlns:rdf="http://www.w3.org/1999/02/22-rdf-syntax-ns#" xmlns:bqbiol="http://biomodels.net/biology-qualifiers/">
	<rdf:Description rdf:about="#_0c989e35-1dcd-4de8-8053-20f0c43ae128">
	<bqbiol:is>
	<rdf:Bag>
	<rdf:li rdf:resource="http://identifiers.org/kegg.compound/C01269" />
	</rdf:Bag>
	</bqbiol:is>
	</rdf:Description>
	</rdf:RDF>
	</annotation>
            </species>
      <species boundaryCondition="false" compartment="C_00002" constant="false" fbc:charge="0" fbc:chemicalFormula="C6H9O2SX" hasOnlySubstanceUnits="false" id="M_C05746_cytop" initialAmount="1" metaid="_3d3cd0fe-fe3f-4c25-9d02-4adb5b92d76d" name="3-Oxohexanoyl-[acp]">
        <annotation>
	<rdf:RDF xmlns:rdf="http://www.w3.org/1999/02/22-rdf-syntax-ns#" xmlns:bqbiol="http://biomodels.net/biology-qualifiers/">
	<rdf:Description rdf:about="#_3d3cd0fe-fe3f-4c25-9d02-4adb5b92d76d">
	<bqbiol:is>
	<rdf:Bag>
	<rdf:li rdf:resource="http://identifiers.org/kegg.compound/C05746" />
	</rdf:Bag>
	</bqbiol:is>
	</rdf:Description>
	</rdf:RDF>
	</annotation>
            </species>
      <species boundaryCondition="false" compartment="C_00002" constant="false" fbc:charge="0" fbc:chemicalFormula="C9H14N3O9P" hasOnlySubstanceUnits="false" id="M_C04751_cytop" initialAmount="1" metaid="_77e25e49-e805-401f-9b53-bd11f247af8b" name="1-(5-Phospho-D-ribosyl)-5-amino-4-imidazolecarboxylate">
        <annotation>
	<rdf:RDF xmlns:rdf="http://www.w3.org/1999/02/22-rdf-syntax-ns#" xmlns:bqbiol="http://biomodels.net/biology-qualifiers/">
	<rdf:Description rdf:about="#_77e25e49-e805-401f-9b53-bd11f247af8b">
	<bqbiol:is>
	<rdf:Bag>
	<rdf:li rdf:resource="http://identifiers.org/kegg.compound/C04751" />
	</rdf:Bag>
	</bqbiol:is>
	</rdf:Description>
	</rdf:RDF>
	</annotation>
            </species>
      <species boundaryCondition="false" compartment="C_00002" constant="false" fbc:charge="0" fbc:chemicalFormula="C10H11NO5" hasOnlySubstanceUnits="false" id="M_C11355_cytop" initialAmount="1" metaid="_9a0a160e-f005-4f8d-bc15-538f5c6f086b" name="4-Amino-4-deoxychorismate">
        <annotation>
	<rdf:RDF xmlns:rdf="http://www.w3.org/1999/02/22-rdf-syntax-ns#" xmlns:bqbiol="http://biomodels.net/biology-qualifiers/">
	<rdf:Description rdf:about="#_9a0a160e-f005-4f8d-bc15-538f5c6f086b">
	<bqbiol:is>
	<rdf:Bag>
	<rdf:li rdf:resource="http://identifiers.org/kegg.compound/C11355" />
	</rdf:Bag>
	</bqbiol:is>
	</rdf:Description>
	</rdf:RDF>
	</annotation>
            </species>
      <species boundaryCondition="false" compartment="C_00002" constant="false" fbc:charge="0" fbc:chemicalFormula="C10H12N4O5" hasOnlySubstanceUnits="false" id="M_C00294_cytop" initialAmount="1" metaid="ba666b4f-f3e7-4306-aee8-f08005e01d2f" name="Inosine">
        <annotation>
	<rdf:RDF xmlns:rdf="http://www.w3.org/1999/02/22-rdf-syntax-ns#" xmlns:bqbiol="http://biomodels.net/biology-qualifiers/">
	<rdf:Description rdf:about="#ba666b4f-f3e7-4306-aee8-f08005e01d2f">
	<bqbiol:is>
	<rdf:Bag>
	<rdf:li rdf:resource="http://identifiers.org/kegg.compound/C00294" />
	</rdf:Bag>
	</bqbiol:is>
	</rdf:Description>
	</rdf:RDF>
	</annotation>
            </species>
      <species boundaryCondition="false" compartment="C_00002" constant="false" fbc:charge="0" fbc:chemicalFormula="C6H13O9P" hasOnlySubstanceUnits="false" id="M_C01113_cytop" initialAmount="1" metaid="_1f7cc18f-9962-44a4-bd2e-f6f483ef3d4c" name="D-Galactose 6-phosphate">
        <annotation>
	<rdf:RDF xmlns:rdf="http://www.w3.org/1999/02/22-rdf-syntax-ns#" xmlns:bqbiol="http://biomodels.net/biology-qualifiers/">
	<rdf:Description rdf:about="#_1f7cc18f-9962-44a4-bd2e-f6f483ef3d4c">
	<bqbiol:is>
	<rdf:Bag>
	<rdf:li rdf:resource="http://identifiers.org/kegg.compound/C01113" />
	</rdf:Bag>
	</bqbiol:is>
	</rdf:Description>
	</rdf:RDF>
	</annotation>
            </species>
      <species boundaryCondition="false" compartment="C_00002" constant="false" fbc:charge="0" fbc:chemicalFormula="C6H14O12P2" hasOnlySubstanceUnits="false" id="M_C03785_cytop" initialAmount="1" metaid="cbfb434d-7881-4571-9365-6994e5c89c11" name="D-Tagatose 1,6-bisphosphate">
        <annotation>
	<rdf:RDF xmlns:rdf="http://www.w3.org/1999/02/22-rdf-syntax-ns#" xmlns:bqbiol="http://biomodels.net/biology-qualifiers/">
	<rdf:Description rdf:about="#cbfb434d-7881-4571-9365-6994e5c89c11">
	<bqbiol:is>
	<rdf:Bag>
	<rdf:li rdf:resource="http://identifiers.org/kegg.compound/C03785" />
	</rdf:Bag>
	</bqbiol:is>
	</rdf:Description>
	</rdf:RDF>
	</annotation>
            </species>
      <species boundaryCondition="false" compartment="C_00002" constant="false" fbc:charge="0" fbc:chemicalFormula="C3H8O3" hasOnlySubstanceUnits="false" id="M_C00116_cytop" initialAmount="1" metaid="_02106898-54e4-46eb-a18d-70ddd9748476" name="Glycerol">
        <annotation>
	<rdf:RDF xmlns:rdf="http://www.w3.org/1999/02/22-rdf-syntax-ns#" xmlns:bqbiol="http://biomodels.net/biology-qualifiers/">
	<rdf:Description rdf:about="#_02106898-54e4-46eb-a18d-70ddd9748476">
	<bqbiol:is>
	<rdf:Bag>
	<rdf:li rdf:resource="http://identifiers.org/kegg.compound/C00116" />
	</rdf:Bag>
	</bqbiol:is>
	</rdf:Description>
	</rdf:RDF>
	</annotation>
            </species>
      <species boundaryCondition="false" compartment="C_00002" constant="false" fbc:charge="0" fbc:chemicalFormula="C10H10O6" hasOnlySubstanceUnits="false" id="M_C00254_cytop" initialAmount="1" metaid="b447602c-4c2e-454f-82cf-f09dd38d1beb" name="Prephenate">
        <annotation>
	<rdf:RDF xmlns:rdf="http://www.w3.org/1999/02/22-rdf-syntax-ns#" xmlns:bqbiol="http://biomodels.net/biology-qualifiers/">
	<rdf:Description rdf:about="#b447602c-4c2e-454f-82cf-f09dd38d1beb">
	<bqbiol:is>
	<rdf:Bag>
	<rdf:li rdf:resource="http://identifiers.org/kegg.compound/C00254" />
	</rdf:Bag>
	</bqbiol:is>
	</rdf:Description>
	</rdf:RDF>
	</annotation>
            </species>
      <species boundaryCondition="false" compartment="C_00002" constant="false" fbc:charge="0" fbc:chemicalFormula="C21H27N6O15P2" hasOnlySubstanceUnits="false" id="M_C00857_cytop" initialAmount="1" metaid="_541cd79f-950b-4423-b6a9-8459072d4a5e" name="Deamino-NAD+">
        <annotation>
	<rdf:RDF xmlns:rdf="http://www.w3.org/1999/02/22-rdf-syntax-ns#" xmlns:bqbiol="http://biomodels.net/biology-qualifiers/">
	<rdf:Description rdf:about="#_541cd79f-950b-4423-b6a9-8459072d4a5e">
	<bqbiol:is>
	<rdf:Bag>
	<rdf:li rdf:resource="http://identifiers.org/kegg.compound/C00857" />
	</rdf:Bag>
	</bqbiol:is>
	</rdf:Description>
	</rdf:RDF>
	</annotation>
            </species>
      <species boundaryCondition="false" compartment="C_00002" constant="false" fbc:charge="0" fbc:chemicalFormula="C5H10N2O3" hasOnlySubstanceUnits="false" id="M_C00064_cytop" initialAmount="1" metaid="a6984278-80f1-4754-b1a0-56d6d80f7b3c" name="L-Glutamine">
        <annotation>
	<rdf:RDF xmlns:rdf="http://www.w3.org/1999/02/22-rdf-syntax-ns#" xmlns:bqbiol="http://biomodels.net/biology-qualifiers/">
	<rdf:Description rdf:about="#a6984278-80f1-4754-b1a0-56d6d80f7b3c">
	<bqbiol:is>
	<rdf:Bag>
	<rdf:li rdf:resource="http://identifiers.org/kegg.compound/C00064" />
	</rdf:Bag>
	</bqbiol:is>
	</rdf:Description>
	</rdf:RDF>
	</annotation>
            </species>
      <species boundaryCondition="false" compartment="C_00002" constant="false" fbc:charge="0" fbc:chemicalFormula="C8H10NO6P" hasOnlySubstanceUnits="false" id="M_C00018_cytop" initialAmount="1" metaid="_1ba0f5dd-56ff-42c6-8eef-ae02cee40753" name="Pyridoxal phosphate">
        <annotation>
	<rdf:RDF xmlns:rdf="http://www.w3.org/1999/02/22-rdf-syntax-ns#" xmlns:bqbiol="http://biomodels.net/biology-qualifiers/">
	<rdf:Description rdf:about="#_1ba0f5dd-56ff-42c6-8eef-ae02cee40753">
	<bqbiol:is>
	<rdf:Bag>
	<rdf:li rdf:resource="http://identifiers.org/kegg.compound/C00018" />
	</rdf:Bag>
	</bqbiol:is>
	</rdf:Description>
	</rdf:RDF>
	</annotation>
            </species>
      <species boundaryCondition="false" compartment="C_00002" constant="false" fbc:charge="0" fbc:chemicalFormula="C6H12O6" hasOnlySubstanceUnits="false" id="M_C00221_cytop" initialAmount="1" metaid="c5e5e50b-5e24-4c03-84aa-7bce33e237be" name="beta-D-Glucose">
        <annotation>
	<rdf:RDF xmlns:rdf="http://www.w3.org/1999/02/22-rdf-syntax-ns#" xmlns:bqbiol="http://biomodels.net/biology-qualifiers/">
	<rdf:Description rdf:about="#c5e5e50b-5e24-4c03-84aa-7bce33e237be">
	<bqbiol:is>
	<rdf:Bag>
	<rdf:li rdf:resource="http://identifiers.org/kegg.compound/C00221" />
	</rdf:Bag>
	</bqbiol:is>
	</rdf:Description>
	</rdf:RDF>
	</annotation>
            </species>
      <species boundaryCondition="false" compartment="C_00002" constant="false" fbc:charge="0" fbc:chemicalFormula="CHO2Acyl" hasOnlySubstanceUnits="false" id="M_C00162_cytop" initialAmount="1" metaid="_5e1dbc11-9822-4546-a603-6b33e0fbcf86" name="Fatty acid">
        <annotation>
	<rdf:RDF xmlns:rdf="http://www.w3.org/1999/02/22-rdf-syntax-ns#" xmlns:bqbiol="http://biomodels.net/biology-qualifiers/">
	<rdf:Description rdf:about="#_5e1dbc11-9822-4546-a603-6b33e0fbcf86">
	<bqbiol:is>
	<rdf:Bag>
	<rdf:li rdf:resource="http://identifiers.org/kegg.compound/C00162" />
	</rdf:Bag>
	</bqbiol:is>
	</rdf:Description>
	</rdf:RDF>
	</annotation>
            </species>
      <species boundaryCondition="false" compartment="C_00002" constant="false" fbc:charge="0" fbc:chemicalFormula="CH2O2" hasOnlySubstanceUnits="false" id="M_C00058_cytop" initialAmount="1" metaid="_147b61a1-8df5-4f76-9b3a-cec17ac57c02" name="Formate">
        <annotation>
	<rdf:RDF xmlns:rdf="http://www.w3.org/1999/02/22-rdf-syntax-ns#" xmlns:bqbiol="http://biomodels.net/biology-qualifiers/">
	<rdf:Description rdf:about="#_147b61a1-8df5-4f76-9b3a-cec17ac57c02">
	<bqbiol:is>
	<rdf:Bag>
	<rdf:li rdf:resource="http://identifiers.org/kegg.compound/C00058" />
	</rdf:Bag>
	</bqbiol:is>
	</rdf:Description>
	</rdf:RDF>
	</annotation>
            </species>
      <species boundaryCondition="false" compartment="C_00002" constant="false" fbc:charge="0" fbc:chemicalFormula="C16H31O2SX" hasOnlySubstanceUnits="false" id="M_C04633_cytop" initialAmount="1" metaid="_3c44d419-9bb0-476f-a7e2-28700a0a897e" name="(3R)-3-Hydroxypalmitoyl-[acyl-carrier protein]">
        <annotation>
	<rdf:RDF xmlns:rdf="http://www.w3.org/1999/02/22-rdf-syntax-ns#" xmlns:bqbiol="http://biomodels.net/biology-qualifiers/">
	<rdf:Description rdf:about="#_3c44d419-9bb0-476f-a7e2-28700a0a897e">
	<bqbiol:is>
	<rdf:Bag>
	<rdf:li rdf:resource="http://identifiers.org/kegg.compound/C04633" />
	</rdf:Bag>
	</bqbiol:is>
	</rdf:Description>
	</rdf:RDF>
	</annotation>
            </species>
      <species boundaryCondition="false" compartment="C_00002" constant="false" fbc:charge="0" hasOnlySubstanceUnits="false" id="M_e_Protein_cytop" initialAmount="1" name="e-Protein" />
      <species boundaryCondition="false" compartment="C_00002" constant="false" fbc:charge="0" fbc:chemicalFormula="C2H3OSX" hasOnlySubstanceUnits="false" id="M_C03939_cytop" initialAmount="1" metaid="_94744a12-02fc-487c-88ce-dc69704d5e10" name="Acetyl-[acyl-carrier protein]">
        <annotation>
	<rdf:RDF xmlns:rdf="http://www.w3.org/1999/02/22-rdf-syntax-ns#" xmlns:bqbiol="http://biomodels.net/biology-qualifiers/">
	<rdf:Description rdf:about="#_94744a12-02fc-487c-88ce-dc69704d5e10">
	<bqbiol:is>
	<rdf:Bag>
	<rdf:li rdf:resource="http://identifiers.org/kegg.compound/C03939" />
	</rdf:Bag>
	</bqbiol:is>
	</rdf:Description>
	</rdf:RDF>
	</annotation>
            </species>
      <species boundaryCondition="false" compartment="C_00002" constant="false" fbc:charge="0" fbc:chemicalFormula="C5H12NO7P" hasOnlySubstanceUnits="false" id="M_C03090_cytop" initialAmount="1" metaid="_230dd5cc-a2cd-42bb-bcee-1a1ce3f84b29" name="5-Phosphoribosylamine">
        <annotation>
	<rdf:RDF xmlns:rdf="http://www.w3.org/1999/02/22-rdf-syntax-ns#" xmlns:bqbiol="http://biomodels.net/biology-qualifiers/">
	<rdf:Description rdf:about="#_230dd5cc-a2cd-42bb-bcee-1a1ce3f84b29">
	<bqbiol:is>
	<rdf:Bag>
	<rdf:li rdf:resource="http://identifiers.org/kegg.compound/C03090" />
	</rdf:Bag>
	</bqbiol:is>
	</rdf:Description>
	</rdf:RDF>
	</annotation>
            </species>
      <species boundaryCondition="false" compartment="C_00002" constant="false" fbc:charge="0" fbc:chemicalFormula="C9H16N5O13P3" hasOnlySubstanceUnits="false" id="M_C04895_cytop" initialAmount="1" metaid="_732bda1e-6794-437d-984d-b6f590325667" name="7,8-Dihydroneopterin 3'-triphosphate">
        <annotation>
	<rdf:RDF xmlns:rdf="http://www.w3.org/1999/02/22-rdf-syntax-ns#" xmlns:bqbiol="http://biomodels.net/biology-qualifiers/">
	<rdf:Description rdf:about="#_732bda1e-6794-437d-984d-b6f590325667">
	<bqbiol:is>
	<rdf:Bag>
	<rdf:li rdf:resource="http://identifiers.org/kegg.compound/C04895" />
	</rdf:Bag>
	</bqbiol:is>
	</rdf:Description>
	</rdf:RDF>
	</annotation>
            </species>
      <species boundaryCondition="false" compartment="C_00002" constant="false" fbc:charge="0" fbc:chemicalFormula="H" hasOnlySubstanceUnits="false" id="M_C00080_cytop" initialAmount="1" metaid="_11ccb115-a9d3-4f1a-82b4-5dbbc5fb0722" name="H+">
        <annotation>
	<rdf:RDF xmlns:rdf="http://www.w3.org/1999/02/22-rdf-syntax-ns#" xmlns:bqbiol="http://biomodels.net/biology-qualifiers/">
	<rdf:Description rdf:about="#_11ccb115-a9d3-4f1a-82b4-5dbbc5fb0722">
	<bqbiol:is>
	<rdf:Bag>
	<rdf:li rdf:resource="http://identifiers.org/kegg.compound/C00080" />
	</rdf:Bag>
	</bqbiol:is>
	</rdf:Description>
	</rdf:RDF>
	</annotation>
            </species>
      <species boundaryCondition="false" compartment="C_00002" constant="false" fbc:charge="0" fbc:chemicalFormula="C24H42O21" hasOnlySubstanceUnits="false" id="M_C01613_cytop" initialAmount="1" metaid="_97302642-cc32-43d5-8204-1578d687f6cf" name="Stachyose">
        <annotation>
	<rdf:RDF xmlns:rdf="http://www.w3.org/1999/02/22-rdf-syntax-ns#" xmlns:bqbiol="http://biomodels.net/biology-qualifiers/">
	<rdf:Description rdf:about="#_97302642-cc32-43d5-8204-1578d687f6cf">
	<bqbiol:is>
	<rdf:Bag>
	<rdf:li rdf:resource="http://identifiers.org/kegg.compound/C01613" />
	</rdf:Bag>
	</bqbiol:is>
	</rdf:Description>
	</rdf:RDF>
	</annotation>
            </species>
      <species boundaryCondition="false" compartment="C_00002" constant="false" fbc:charge="0" fbc:chemicalFormula="C6H13NO2" hasOnlySubstanceUnits="false" id="M_C00123_cytop" initialAmount="1" metaid="f3cb75db-303e-432c-a283-cfcaa99a11b8" name="L-Leucine">
        <annotation>
	<rdf:RDF xmlns:rdf="http://www.w3.org/1999/02/22-rdf-syntax-ns#" xmlns:bqbiol="http://biomodels.net/biology-qualifiers/">
	<rdf:Description rdf:about="#f3cb75db-303e-432c-a283-cfcaa99a11b8">
	<bqbiol:is>
	<rdf:Bag>
	<rdf:li rdf:resource="http://identifiers.org/kegg.compound/C00123" />
	</rdf:Bag>
	</bqbiol:is>
	</rdf:Description>
	</rdf:RDF>
	</annotation>
            </species>
      <species boundaryCondition="false" compartment="C_00002" constant="false" fbc:charge="0" fbc:chemicalFormula="C6H15O9P" hasOnlySubstanceUnits="false" id="M_C00644_cytop" initialAmount="1" metaid="_0a5393fe-5acb-4e5d-800a-963c1ca7558d" name="D-Mannitol 1-phosphate">
        <annotation>
	<rdf:RDF xmlns:rdf="http://www.w3.org/1999/02/22-rdf-syntax-ns#" xmlns:bqbiol="http://biomodels.net/biology-qualifiers/">
	<rdf:Description rdf:about="#_0a5393fe-5acb-4e5d-800a-963c1ca7558d">
	<bqbiol:is>
	<rdf:Bag>
	<rdf:li rdf:resource="http://identifiers.org/kegg.compound/C00644" />
	</rdf:Bag>
	</bqbiol:is>
	</rdf:Description>
	</rdf:RDF>
	</annotation>
            </species>
      <species boundaryCondition="false" compartment="C_00002" constant="false" fbc:charge="0" fbc:chemicalFormula="C4H7NO3" hasOnlySubstanceUnits="false" id="M_C00441_cytop" initialAmount="1" metaid="cb16e80d-85c0-40af-b746-697e9726509d" name="L-Aspartate 4-semialdehyde">
        <annotation>
	<rdf:RDF xmlns:rdf="http://www.w3.org/1999/02/22-rdf-syntax-ns#" xmlns:bqbiol="http://biomodels.net/biology-qualifiers/">
	<rdf:Description rdf:about="#cb16e80d-85c0-40af-b746-697e9726509d">
	<bqbiol:is>
	<rdf:Bag>
	<rdf:li rdf:resource="http://identifiers.org/kegg.compound/C00441" />
	</rdf:Bag>
	</bqbiol:is>
	</rdf:Description>
	</rdf:RDF>
	</annotation>
            </species>
      <species boundaryCondition="false" compartment="C_00002" constant="false" fbc:charge="0" fbc:chemicalFormula="C9H17NO5" hasOnlySubstanceUnits="false" id="M_C00864_cytop" initialAmount="1" metaid="a5e84328-e956-4689-b01c-52ef26f8fbd8" name="Pantothenate">
        <annotation>
	<rdf:RDF xmlns:rdf="http://www.w3.org/1999/02/22-rdf-syntax-ns#" xmlns:bqbiol="http://biomodels.net/biology-qualifiers/">
	<rdf:Description rdf:about="#a5e84328-e956-4689-b01c-52ef26f8fbd8">
	<bqbiol:is>
	<rdf:Bag>
	<rdf:li rdf:resource="http://identifiers.org/kegg.compound/C00864" />
	</rdf:Bag>
	</bqbiol:is>
	</rdf:Description>
	</rdf:RDF>
	</annotation>
            </species>
      <species boundaryCondition="false" compartment="C_00002" constant="false" fbc:charge="0" fbc:chemicalFormula="C6H11O2SX" hasOnlySubstanceUnits="false" id="M_C05747_cytop" initialAmount="1" metaid="_3f82159e-848f-4997-b755-cf62ece26700" name="(R)-3-Hydroxyhexanoyl-[acp]">
        <annotation>
	<rdf:RDF xmlns:rdf="http://www.w3.org/1999/02/22-rdf-syntax-ns#" xmlns:bqbiol="http://biomodels.net/biology-qualifiers/">
	<rdf:Description rdf:about="#_3f82159e-848f-4997-b755-cf62ece26700">
	<bqbiol:is>
	<rdf:Bag>
	<rdf:li rdf:resource="http://identifiers.org/kegg.compound/C05747" />
	</rdf:Bag>
	</bqbiol:is>
	</rdf:Description>
	</rdf:RDF>
	</annotation>
            </species>
      <species boundaryCondition="false" compartment="C_00002" constant="false" fbc:charge="0" fbc:chemicalFormula="C3H7O7P" hasOnlySubstanceUnits="false" id="M_C00631_cytop" initialAmount="1" metaid="_3a2e9005-a6cb-4957-a9d0-bcb198189daf" name="2-Phospho-D-glycerate">
        <annotation>
	<rdf:RDF xmlns:rdf="http://www.w3.org/1999/02/22-rdf-syntax-ns#" xmlns:bqbiol="http://biomodels.net/biology-qualifiers/">
	<rdf:Description rdf:about="#_3a2e9005-a6cb-4957-a9d0-bcb198189daf">
	<bqbiol:is>
	<rdf:Bag>
	<rdf:li rdf:resource="http://identifiers.org/kegg.compound/C00631" />
	</rdf:Bag>
	</bqbiol:is>
	</rdf:Description>
	</rdf:RDF>
	</annotation>
            </species>
      <species boundaryCondition="false" compartment="C_00002" constant="false" fbc:charge="0" fbc:chemicalFormula="C5H9NO4" hasOnlySubstanceUnits="false" id="M_C00025_cytop" initialAmount="1" metaid="_5a86bc69-314d-428e-b17f-677c88cb695d" name="L-Glutamate">
        <annotation>
	<rdf:RDF xmlns:rdf="http://www.w3.org/1999/02/22-rdf-syntax-ns#" xmlns:bqbiol="http://biomodels.net/biology-qualifiers/">
	<rdf:Description rdf:about="#_5a86bc69-314d-428e-b17f-677c88cb695d">
	<bqbiol:is>
	<rdf:Bag>
	<rdf:li rdf:resource="http://identifiers.org/kegg.compound/C00025" />
	</rdf:Bag>
	</bqbiol:is>
	</rdf:Description>
	</rdf:RDF>
	</annotation>
            </species>
      <species boundaryCondition="false" compartment="C_00002" constant="false" fbc:charge="0" fbc:chemicalFormula="C10H12N4O4S2R4" hasOnlySubstanceUnits="false" id="M_C00343_cytop" initialAmount="1" metaid="_44809c81-c602-46a9-a398-711193397fa1" name="Thioredoxin disulfide">
        <annotation>
	<rdf:RDF xmlns:rdf="http://www.w3.org/1999/02/22-rdf-syntax-ns#" xmlns:bqbiol="http://biomodels.net/biology-qualifiers/">
	<rdf:Description rdf:about="#_44809c81-c602-46a9-a398-711193397fa1">
	<bqbiol:is>
	<rdf:Bag>
	<rdf:li rdf:resource="http://identifiers.org/kegg.compound/C00343" />
	</rdf:Bag>
	</bqbiol:is>
	</rdf:Description>
	</rdf:RDF>
	</annotation>
            </species>
      <species boundaryCondition="false" compartment="C_00002" constant="false" fbc:charge="0" fbc:chemicalFormula="C8H16N3O8P" hasOnlySubstanceUnits="false" id="M_C04640_cytop" initialAmount="1" metaid="_6cca13e8-a684-4053-a7c4-a917f94caad7" name="2-(Formamido)-N1-(5'-phosphoribosyl)acetamidine">
        <annotation>
	<rdf:RDF xmlns:rdf="http://www.w3.org/1999/02/22-rdf-syntax-ns#" xmlns:bqbiol="http://biomodels.net/biology-qualifiers/">
	<rdf:Description rdf:about="#_6cca13e8-a684-4053-a7c4-a917f94caad7">
	<bqbiol:is>
	<rdf:Bag>
	<rdf:li rdf:resource="http://identifiers.org/kegg.compound/C04640" />
	</rdf:Bag>
	</bqbiol:is>
	</rdf:Description>
	</rdf:RDF>
	</annotation>
            </species>
      <species boundaryCondition="false" compartment="C_00002" constant="false" fbc:charge="0" fbc:chemicalFormula="C14H25O2SX" hasOnlySubstanceUnits="false" id="M_C05759_cytop" initialAmount="1" metaid="_2679496c-b88a-4ece-a447-af412e2cc656" name="3-Oxotetradecanoyl-[acp]">
        <annotation>
	<rdf:RDF xmlns:rdf="http://www.w3.org/1999/02/22-rdf-syntax-ns#" xmlns:bqbiol="http://biomodels.net/biology-qualifiers/">
	<rdf:Description rdf:about="#_2679496c-b88a-4ece-a447-af412e2cc656">
	<bqbiol:is>
	<rdf:Bag>
	<rdf:li rdf:resource="http://identifiers.org/kegg.compound/C05759" />
	</rdf:Bag>
	</bqbiol:is>
	</rdf:Description>
	</rdf:RDF>
	</annotation>
            </species>
      <species boundaryCondition="false" compartment="C_00002" constant="false" fbc:charge="0" fbc:chemicalFormula="C6H13O9P" hasOnlySubstanceUnits="false" id="M_C01172_cytop" initialAmount="1" metaid="e1d3bf78-8399-466b-b304-e96e75b3e14c" name="beta-D-Glucose 6-phosphate">
        <annotation>
	<rdf:RDF xmlns:rdf="http://www.w3.org/1999/02/22-rdf-syntax-ns#" xmlns:bqbiol="http://biomodels.net/biology-qualifiers/">
	<rdf:Description rdf:about="#e1d3bf78-8399-466b-b304-e96e75b3e14c">
	<bqbiol:is>
	<rdf:Bag>
	<rdf:li rdf:resource="http://identifiers.org/kegg.compound/C01172" />
	</rdf:Bag>
	</bqbiol:is>
	</rdf:Description>
	</rdf:RDF>
	</annotation>
            </species>
      <species boundaryCondition="false" compartment="C_00002" constant="false" fbc:charge="0" fbc:chemicalFormula="C7H10O6" hasOnlySubstanceUnits="false" id="M_C00944_cytop" initialAmount="1" metaid="_032fca52-c05d-4f02-b851-98b62ddee0a9" name="3-Dehydroquinate">
        <annotation>
	<rdf:RDF xmlns:rdf="http://www.w3.org/1999/02/22-rdf-syntax-ns#" xmlns:bqbiol="http://biomodels.net/biology-qualifiers/">
	<rdf:Description rdf:about="#_032fca52-c05d-4f02-b851-98b62ddee0a9">
	<bqbiol:is>
	<rdf:Bag>
	<rdf:li rdf:resource="http://identifiers.org/kegg.compound/C00944" />
	</rdf:Bag>
	</bqbiol:is>
	</rdf:Description>
	</rdf:RDF>
	</annotation>
            </species>
      <species boundaryCondition="false" compartment="C_00002" constant="false" fbc:charge="0" fbc:chemicalFormula="C5H8O4" hasOnlySubstanceUnits="false" id="M_C06010_cytop" initialAmount="1" metaid="_67a5f941-bc42-4c27-954e-273466ad179c" name="(S)-2-Acetolactate">
        <annotation>
	<rdf:RDF xmlns:rdf="http://www.w3.org/1999/02/22-rdf-syntax-ns#" xmlns:bqbiol="http://biomodels.net/biology-qualifiers/">
	<rdf:Description rdf:about="#_67a5f941-bc42-4c27-954e-273466ad179c">
	<bqbiol:is>
	<rdf:Bag>
	<rdf:li rdf:resource="http://identifiers.org/kegg.compound/C06010" />
	</rdf:Bag>
	</bqbiol:is>
	</rdf:Description>
	</rdf:RDF>
	</annotation>
            </species>
      <species boundaryCondition="false" compartment="C_00002" constant="false" fbc:charge="0" fbc:chemicalFormula="C4H4O4" hasOnlySubstanceUnits="false" id="M_C00122_cytop" initialAmount="1" metaid="_5886c37f-3311-4c10-9987-0d2604122fc4" name="Fumarate">
        <annotation>
	<rdf:RDF xmlns:rdf="http://www.w3.org/1999/02/22-rdf-syntax-ns#" xmlns:bqbiol="http://biomodels.net/biology-qualifiers/">
	<rdf:Description rdf:about="#_5886c37f-3311-4c10-9987-0d2604122fc4">
	<bqbiol:is>
	<rdf:Bag>
	<rdf:li rdf:resource="http://identifiers.org/kegg.compound/C00122" />
	</rdf:Bag>
	</bqbiol:is>
	</rdf:Description>
	</rdf:RDF>
	</annotation>
            </species>
      <species boundaryCondition="false" compartment="C_00002" constant="false" fbc:charge="0" fbc:chemicalFormula="C3H9O6P" hasOnlySubstanceUnits="false" id="M_C00093_cytop" initialAmount="1" metaid="ae2dbcf2-c1f9-4439-bbcd-c8506bf745a5" name="sn-Glycerol 3-phosphate">
        <annotation>
	<rdf:RDF xmlns:rdf="http://www.w3.org/1999/02/22-rdf-syntax-ns#" xmlns:bqbiol="http://biomodels.net/biology-qualifiers/">
	<rdf:Description rdf:about="#ae2dbcf2-c1f9-4439-bbcd-c8506bf745a5">
	<bqbiol:is>
	<rdf:Bag>
	<rdf:li rdf:resource="http://identifiers.org/kegg.compound/C00093" />
	</rdf:Bag>
	</bqbiol:is>
	</rdf:Description>
	</rdf:RDF>
	</annotation>
            </species>
      <species boundaryCondition="false" compartment="C_00002" constant="false" fbc:charge="0" hasOnlySubstanceUnits="false" id="M_C03688_cytop" initialAmount="1" metaid="_60941a45-1fb0-4356-94e8-27ec85691f89" name="Apo-[acyl-carrier-protein]">
        <annotation>
	<rdf:RDF xmlns:rdf="http://www.w3.org/1999/02/22-rdf-syntax-ns#" xmlns:bqbiol="http://biomodels.net/biology-qualifiers/">
	<rdf:Description rdf:about="#_60941a45-1fb0-4356-94e8-27ec85691f89">
	<bqbiol:is>
	<rdf:Bag>
	<rdf:li rdf:resource="http://identifiers.org/kegg.compound/C03688" />
	</rdf:Bag>
	</bqbiol:is>
	</rdf:Description>
	</rdf:RDF>
	</annotation>
            </species>
      <species boundaryCondition="false" compartment="C_00002" constant="false" fbc:charge="0" fbc:chemicalFormula="C9H13N2O8P" hasOnlySubstanceUnits="false" id="M_C00365_cytop" initialAmount="1" metaid="_87f7b0cf-3bbe-4e1a-8766-f273e5d6a9c1" name="dUMP">
        <annotation>
	<rdf:RDF xmlns:rdf="http://www.w3.org/1999/02/22-rdf-syntax-ns#" xmlns:bqbiol="http://biomodels.net/biology-qualifiers/">
	<rdf:Description rdf:about="#_87f7b0cf-3bbe-4e1a-8766-f273e5d6a9c1">
	<bqbiol:is>
	<rdf:Bag>
	<rdf:li rdf:resource="http://identifiers.org/kegg.compound/C00365" />
	</rdf:Bag>
	</bqbiol:is>
	</rdf:Description>
	</rdf:RDF>
	</annotation>
            </species>
      <species boundaryCondition="false" compartment="C_00002" constant="false" fbc:charge="0" fbc:chemicalFormula="C20H31N3O19P2" hasOnlySubstanceUnits="false" id="M_C01050_cytop" initialAmount="1" metaid="_7d72b577-76f3-4a87-9e37-32028700a37b" name="UDP-N-acetylmuramate">
        <annotation>
	<rdf:RDF xmlns:rdf="http://www.w3.org/1999/02/22-rdf-syntax-ns#" xmlns:bqbiol="http://biomodels.net/biology-qualifiers/">
	<rdf:Description rdf:about="#_7d72b577-76f3-4a87-9e37-32028700a37b">
	<bqbiol:is>
	<rdf:Bag>
	<rdf:li rdf:resource="http://identifiers.org/kegg.compound/C01050" />
	</rdf:Bag>
	</bqbiol:is>
	</rdf:Description>
	</rdf:RDF>
	</annotation>
            </species>
      <species boundaryCondition="false" compartment="C_00002" constant="false" fbc:charge="0" fbc:chemicalFormula="C5H6N2O4" hasOnlySubstanceUnits="false" id="M_C00337_cytop" initialAmount="1" metaid="_450d6cf3-a295-42bd-9d0a-809d21968ff7" name="(S)-Dihydroorotate">
        <annotation>
	<rdf:RDF xmlns:rdf="http://www.w3.org/1999/02/22-rdf-syntax-ns#" xmlns:bqbiol="http://biomodels.net/biology-qualifiers/">
	<rdf:Description rdf:about="#_450d6cf3-a295-42bd-9d0a-809d21968ff7">
	<bqbiol:is>
	<rdf:Bag>
	<rdf:li rdf:resource="http://identifiers.org/kegg.compound/C00337" />
	</rdf:Bag>
	</bqbiol:is>
	</rdf:Description>
	</rdf:RDF>
	</annotation>
            </species>
      <species boundaryCondition="false" compartment="C_00002" constant="false" fbc:charge="0" fbc:chemicalFormula="C9H13N3O5" hasOnlySubstanceUnits="false" id="M_C00475_cytop" initialAmount="1" metaid="a637a246-016f-4870-9823-2179ce481e5d" name="Cytidine">
        <annotation>
	<rdf:RDF xmlns:rdf="http://www.w3.org/1999/02/22-rdf-syntax-ns#" xmlns:bqbiol="http://biomodels.net/biology-qualifiers/">
	<rdf:Description rdf:about="#a637a246-016f-4870-9823-2179ce481e5d">
	<bqbiol:is>
	<rdf:Bag>
	<rdf:li rdf:resource="http://identifiers.org/kegg.compound/C00475" />
	</rdf:Bag>
	</bqbiol:is>
	</rdf:Description>
	</rdf:RDF>
	</annotation>
            </species>
      <species boundaryCondition="false" compartment="C_00002" constant="false" fbc:charge="0" fbc:chemicalFormula="C23H38N7O17P3S" hasOnlySubstanceUnits="false" id="M_C00024_cytop" initialAmount="1" metaid="_75df0176-b9a8-45c7-aefc-9032ad107df7" name="Acetyl-CoA">
        <annotation>
	<rdf:RDF xmlns:rdf="http://www.w3.org/1999/02/22-rdf-syntax-ns#" xmlns:bqbiol="http://biomodels.net/biology-qualifiers/">
	<rdf:Description rdf:about="#_75df0176-b9a8-45c7-aefc-9032ad107df7">
	<bqbiol:is>
	<rdf:Bag>
	<rdf:li rdf:resource="http://identifiers.org/kegg.compound/C00024" />
	</rdf:Bag>
	</bqbiol:is>
	</rdf:Description>
	</rdf:RDF>
	</annotation>
            </species>
      <species boundaryCondition="false" compartment="C_00002" constant="false" fbc:charge="0" fbc:chemicalFormula="C6H12O6" hasOnlySubstanceUnits="false" id="M_C00267_cytop" initialAmount="1" metaid="ac8e597b-f26a-4d05-ab4f-1276018a3657" name="alpha-D-Glucose">
        <annotation>
	<rdf:RDF xmlns:rdf="http://www.w3.org/1999/02/22-rdf-syntax-ns#" xmlns:bqbiol="http://biomodels.net/biology-qualifiers/">
	<rdf:Description rdf:about="#ac8e597b-f26a-4d05-ab4f-1276018a3657">
	<bqbiol:is>
	<rdf:Bag>
	<rdf:li rdf:resource="http://identifiers.org/kegg.compound/C00267" />
	</rdf:Bag>
	</bqbiol:is>
	</rdf:Description>
	</rdf:RDF>
	</annotation>
            </species>
      <species boundaryCondition="false" compartment="C_00002" constant="false" fbc:charge="0" fbc:chemicalFormula="C6H11O9P" hasOnlySubstanceUnits="false" id="M_C01236_cytop" initialAmount="1" metaid="f24171ad-1ced-4f24-8808-83a0531111b4" name="D-Glucono-1,5-lactone 6-phosphate">
        <annotation>
	<rdf:RDF xmlns:rdf="http://www.w3.org/1999/02/22-rdf-syntax-ns#" xmlns:bqbiol="http://biomodels.net/biology-qualifiers/">
	<rdf:Description rdf:about="#f24171ad-1ced-4f24-8808-83a0531111b4">
	<bqbiol:is>
	<rdf:Bag>
	<rdf:li rdf:resource="http://identifiers.org/kegg.compound/C01236" />
	</rdf:Bag>
	</bqbiol:is>
	</rdf:Description>
	</rdf:RDF>
	</annotation>
            </species>
      <species boundaryCondition="false" compartment="C_00002" constant="false" fbc:charge="0" fbc:chemicalFormula="C2H5O5P" hasOnlySubstanceUnits="false" id="M_C00227_cytop" initialAmount="1" metaid="c599a5ee-1cad-4ae6-9618-4e2782e34be3" name="Acetyl phosphate">
        <annotation>
	<rdf:RDF xmlns:rdf="http://www.w3.org/1999/02/22-rdf-syntax-ns#" xmlns:bqbiol="http://biomodels.net/biology-qualifiers/">
	<rdf:Description rdf:about="#c599a5ee-1cad-4ae6-9618-4e2782e34be3">
	<bqbiol:is>
	<rdf:Bag>
	<rdf:li rdf:resource="http://identifiers.org/kegg.compound/C00227" />
	</rdf:Bag>
	</bqbiol:is>
	</rdf:Description>
	</rdf:RDF>
	</annotation>
            </species>
      <species boundaryCondition="false" compartment="C_00002" constant="false" fbc:charge="0" fbc:chemicalFormula="C9H14N3O7P" hasOnlySubstanceUnits="false" id="M_C00239_cytop" initialAmount="1" metaid="_8a385cba-d224-4620-b165-8e05bcf9eebd" name="dCMP">
        <annotation>
	<rdf:RDF xmlns:rdf="http://www.w3.org/1999/02/22-rdf-syntax-ns#" xmlns:bqbiol="http://biomodels.net/biology-qualifiers/">
	<rdf:Description rdf:about="#_8a385cba-d224-4620-b165-8e05bcf9eebd">
	<bqbiol:is>
	<rdf:Bag>
	<rdf:li rdf:resource="http://identifiers.org/kegg.compound/C00239" />
	</rdf:Bag>
	</bqbiol:is>
	</rdf:Description>
	</rdf:RDF>
	</annotation>
            </species>
      <species boundaryCondition="false" compartment="C_00002" constant="false" fbc:charge="0" fbc:chemicalFormula="C9H14N2O11P2" hasOnlySubstanceUnits="false" id="M_C01346_cytop" initialAmount="1" metaid="_4bba705c-9798-4b6e-a627-406e1ea35a0b" name="dUDP">
        <annotation>
	<rdf:RDF xmlns:rdf="http://www.w3.org/1999/02/22-rdf-syntax-ns#" xmlns:bqbiol="http://biomodels.net/biology-qualifiers/">
	<rdf:Description rdf:about="#_4bba705c-9798-4b6e-a627-406e1ea35a0b">
	<bqbiol:is>
	<rdf:Bag>
	<rdf:li rdf:resource="http://identifiers.org/kegg.compound/C01346" />
	</rdf:Bag>
	</bqbiol:is>
	</rdf:Description>
	</rdf:RDF>
	</annotation>
            </species>
      <species boundaryCondition="false" compartment="C_00002" constant="false" fbc:charge="0" fbc:chemicalFormula="C4H12N2" hasOnlySubstanceUnits="false" id="M_C00134_cytop" initialAmount="1" metaid="f85f1c68-b72f-43fa-a54f-9c2eac2c7c3a" name="Putrescine">
        <annotation>
	<rdf:RDF xmlns:rdf="http://www.w3.org/1999/02/22-rdf-syntax-ns#" xmlns:bqbiol="http://biomodels.net/biology-qualifiers/">
	<rdf:Description rdf:about="#f85f1c68-b72f-43fa-a54f-9c2eac2c7c3a">
	<bqbiol:is>
	<rdf:Bag>
	<rdf:li rdf:resource="http://identifiers.org/kegg.compound/C00134" />
	</rdf:Bag>
	</bqbiol:is>
	</rdf:Description>
	</rdf:RDF>
	</annotation>
            </species>
      <species boundaryCondition="false" compartment="C_00002" constant="false" fbc:charge="0" fbc:chemicalFormula="C5H13O8P" hasOnlySubstanceUnits="false" id="M_C01068_cytop" initialAmount="1" metaid="_8469119f-31f2-499c-9f5e-2819e44ff8cf" name="D-Ribitol 5-phosphate">
        <annotation>
	<rdf:RDF xmlns:rdf="http://www.w3.org/1999/02/22-rdf-syntax-ns#" xmlns:bqbiol="http://biomodels.net/biology-qualifiers/">
	<rdf:Description rdf:about="#_8469119f-31f2-499c-9f5e-2819e44ff8cf">
	<bqbiol:is>
	<rdf:Bag>
	<rdf:li rdf:resource="http://identifiers.org/kegg.compound/C01068" />
	</rdf:Bag>
	</bqbiol:is>
	</rdf:Description>
	</rdf:RDF>
	</annotation>
            </species>
      <species boundaryCondition="false" compartment="C_00002" constant="false" fbc:charge="0" fbc:chemicalFormula="CH4NO5P" hasOnlySubstanceUnits="false" id="M_C00169_cytop" initialAmount="1" metaid="_1a8210d5-a017-4420-9e1a-9c90d4298abd" name="Carbamoyl phosphate">
        <annotation>
	<rdf:RDF xmlns:rdf="http://www.w3.org/1999/02/22-rdf-syntax-ns#" xmlns:bqbiol="http://biomodels.net/biology-qualifiers/">
	<rdf:Description rdf:about="#_1a8210d5-a017-4420-9e1a-9c90d4298abd">
	<bqbiol:is>
	<rdf:Bag>
	<rdf:li rdf:resource="http://identifiers.org/kegg.compound/C00169" />
	</rdf:Bag>
	</bqbiol:is>
	</rdf:Description>
	</rdf:RDF>
	</annotation>
            </species>
      <species boundaryCondition="false" compartment="C_00002" constant="false" fbc:charge="0" fbc:chemicalFormula="C6H13NO2" hasOnlySubstanceUnits="false" id="M_C00407_cytop" initialAmount="1" metaid="_873ec06f-b34f-4558-adb8-de81a5115998" name="L-Isoleucine">
        <annotation>
	<rdf:RDF xmlns:rdf="http://www.w3.org/1999/02/22-rdf-syntax-ns#" xmlns:bqbiol="http://biomodels.net/biology-qualifiers/">
	<rdf:Description rdf:about="#_873ec06f-b34f-4558-adb8-de81a5115998">
	<bqbiol:is>
	<rdf:Bag>
	<rdf:li rdf:resource="http://identifiers.org/kegg.compound/C00407" />
	</rdf:Bag>
	</bqbiol:is>
	</rdf:Description>
	</rdf:RDF>
	</annotation>
            </species>
      <species boundaryCondition="false" compartment="C_00002" constant="false" fbc:charge="0" fbc:chemicalFormula="C8H16NO9P" hasOnlySubstanceUnits="false" id="M_C04501_cytop" initialAmount="1" metaid="_9c0a9b4d-7101-4b50-b6d9-f31cd8433867" name="N-Acetyl-alpha-D-glucosamine 1-phosphate">
        <annotation>
	<rdf:RDF xmlns:rdf="http://www.w3.org/1999/02/22-rdf-syntax-ns#" xmlns:bqbiol="http://biomodels.net/biology-qualifiers/">
	<rdf:Description rdf:about="#_9c0a9b4d-7101-4b50-b6d9-f31cd8433867">
	<bqbiol:is>
	<rdf:Bag>
	<rdf:li rdf:resource="http://identifiers.org/kegg.compound/C04501" />
	</rdf:Bag>
	</bqbiol:is>
	</rdf:Description>
	</rdf:RDF>
	</annotation>
            </species>
      <species boundaryCondition="false" compartment="C_00002" constant="false" fbc:charge="0" fbc:chemicalFormula="C10H17O2SX" hasOnlySubstanceUnits="false" id="M_C05753_cytop" initialAmount="1" metaid="_8232850d-cb07-4099-83e9-ce5a88729fb2" name="3-Oxodecanoyl-[acp]">
        <annotation>
	<rdf:RDF xmlns:rdf="http://www.w3.org/1999/02/22-rdf-syntax-ns#" xmlns:bqbiol="http://biomodels.net/biology-qualifiers/">
	<rdf:Description rdf:about="#_8232850d-cb07-4099-83e9-ce5a88729fb2">
	<bqbiol:is>
	<rdf:Bag>
	<rdf:li rdf:resource="http://identifiers.org/kegg.compound/C05753" />
	</rdf:Bag>
	</bqbiol:is>
	</rdf:Description>
	</rdf:RDF>
	</annotation>
            </species>
      <species boundaryCondition="false" compartment="C_00002" constant="false" fbc:charge="0" fbc:chemicalFormula="C5H12O7P2" hasOnlySubstanceUnits="false" id="M_C00129_cytop" initialAmount="1" metaid="ad1a718e-e90c-4866-b708-7f1cab4fb208" name="Isopentenyl diphosphate">
        <annotation>
	<rdf:RDF xmlns:rdf="http://www.w3.org/1999/02/22-rdf-syntax-ns#" xmlns:bqbiol="http://biomodels.net/biology-qualifiers/">
	<rdf:Description rdf:about="#ad1a718e-e90c-4866-b708-7f1cab4fb208">
	<bqbiol:is>
	<rdf:Bag>
	<rdf:li rdf:resource="http://identifiers.org/kegg.compound/C00129" />
	</rdf:Bag>
	</bqbiol:is>
	</rdf:Description>
	</rdf:RDF>
	</annotation>
            </species>
      <species boundaryCondition="false" compartment="C_00002" constant="false" fbc:charge="0" fbc:chemicalFormula="C10H13N4O9P" hasOnlySubstanceUnits="false" id="M_C00655_cytop" initialAmount="1" metaid="_84ef53be-d1ea-4c66-a3e0-b1aa849707c0" name="Xanthosine 5'-phosphate">
        <annotation>
	<rdf:RDF xmlns:rdf="http://www.w3.org/1999/02/22-rdf-syntax-ns#" xmlns:bqbiol="http://biomodels.net/biology-qualifiers/">
	<rdf:Description rdf:about="#_84ef53be-d1ea-4c66-a3e0-b1aa849707c0">
	<bqbiol:is>
	<rdf:Bag>
	<rdf:li rdf:resource="http://identifiers.org/kegg.compound/C00655" />
	</rdf:Bag>
	</bqbiol:is>
	</rdf:Description>
	</rdf:RDF>
	</annotation>
            </species>
      <species boundaryCondition="false" compartment="C_00002" constant="false" fbc:charge="0" fbc:chemicalFormula="C4H4O5" hasOnlySubstanceUnits="false" id="M_C00036_cytop" initialAmount="1" metaid="f49287fa-e526-4134-8ca1-e5ce581c086b" name="Oxaloacetate">
        <annotation>
	<rdf:RDF xmlns:rdf="http://www.w3.org/1999/02/22-rdf-syntax-ns#" xmlns:bqbiol="http://biomodels.net/biology-qualifiers/">
	<rdf:Description rdf:about="#f49287fa-e526-4134-8ca1-e5ce581c086b">
	<bqbiol:is>
	<rdf:Bag>
	<rdf:li rdf:resource="http://identifiers.org/kegg.compound/C00036" />
	</rdf:Bag>
	</bqbiol:is>
	</rdf:Description>
	</rdf:RDF>
	</annotation>
            </species>
      <species boundaryCondition="false" compartment="C_00002" constant="false" fbc:charge="0" hasOnlySubstanceUnits="false" id="M_e_CellWall_cytop" initialAmount="1" name="e-CellWall" />
      <species boundaryCondition="false" compartment="C_00002" constant="false" fbc:charge="0" fbc:chemicalFormula="C19H23N7O6" hasOnlySubstanceUnits="false" id="M_C00101_cytop" initialAmount="1" metaid="_9a18b973-0d18-468e-a94e-721b9879bc07" name="Tetrahydrofolate">
        <annotation>
	<rdf:RDF xmlns:rdf="http://www.w3.org/1999/02/22-rdf-syntax-ns#" xmlns:bqbiol="http://biomodels.net/biology-qualifiers/">
	<rdf:Description rdf:about="#_9a18b973-0d18-468e-a94e-721b9879bc07">
	<bqbiol:is>
	<rdf:Bag>
	<rdf:li rdf:resource="http://identifiers.org/kegg.compound/C00101" />
	</rdf:Bag>
	</bqbiol:is>
	</rdf:Description>
	</rdf:RDF>
	</annotation>
            </species>
      <species boundaryCondition="false" compartment="C_00002" constant="false" fbc:charge="0" fbc:chemicalFormula="C27H33N9O15P2" hasOnlySubstanceUnits="false" id="M_C00016_cytop" initialAmount="1" metaid="b729b0e7-f041-4ebb-9c4d-8a23ac552932" name="FAD">
        <annotation>
	<rdf:RDF xmlns:rdf="http://www.w3.org/1999/02/22-rdf-syntax-ns#" xmlns:bqbiol="http://biomodels.net/biology-qualifiers/">
	<rdf:Description rdf:about="#b729b0e7-f041-4ebb-9c4d-8a23ac552932">
	<bqbiol:is>
	<rdf:Bag>
	<rdf:li rdf:resource="http://identifiers.org/kegg.compound/C00016" />
	</rdf:Bag>
	</bqbiol:is>
	</rdf:Description>
	</rdf:RDF>
	</annotation>
            </species>
      <species boundaryCondition="false" compartment="C_00002" constant="false" fbc:charge="0" fbc:chemicalFormula="C6H10O4" hasOnlySubstanceUnits="false" id="M_C06006_cytop" initialAmount="1" metaid="_00606ea3-9781-497f-9ed9-75c011550a0f" name="(S)-2-Aceto-2-hydroxybutanoate">
        <annotation>
	<rdf:RDF xmlns:rdf="http://www.w3.org/1999/02/22-rdf-syntax-ns#" xmlns:bqbiol="http://biomodels.net/biology-qualifiers/">
	<rdf:Description rdf:about="#_00606ea3-9781-497f-9ed9-75c011550a0f">
	<bqbiol:is>
	<rdf:Bag>
	<rdf:li rdf:resource="http://identifiers.org/kegg.compound/C06006" />
	</rdf:Bag>
	</bqbiol:is>
	</rdf:Description>
	</rdf:RDF>
	</annotation>
            </species>
      <species boundaryCondition="false" compartment="C_00002" constant="false" fbc:charge="0" fbc:chemicalFormula="C5H11O7P" hasOnlySubstanceUnits="false" id="M_C00672_cytop" initialAmount="1" metaid="_3d43830b-63d5-427a-9161-42b1827a2b11" name="2-Deoxy-D-ribose 1-phosphate">
        <annotation>
	<rdf:RDF xmlns:rdf="http://www.w3.org/1999/02/22-rdf-syntax-ns#" xmlns:bqbiol="http://biomodels.net/biology-qualifiers/">
	<rdf:Description rdf:about="#_3d43830b-63d5-427a-9161-42b1827a2b11">
	<bqbiol:is>
	<rdf:Bag>
	<rdf:li rdf:resource="http://identifiers.org/kegg.compound/C00672" />
	</rdf:Bag>
	</bqbiol:is>
	</rdf:Description>
	</rdf:RDF>
	</annotation>
            </species>
      <species boundaryCondition="false" compartment="C_00002" constant="false" fbc:charge="0" fbc:chemicalFormula="C5H4N4O" hasOnlySubstanceUnits="false" id="M_C00262_cytop" initialAmount="1" metaid="_326bcb35-70b2-4f6d-b32d-e7ba1de983d0" name="Hypoxanthine">
        <annotation>
	<rdf:RDF xmlns:rdf="http://www.w3.org/1999/02/22-rdf-syntax-ns#" xmlns:bqbiol="http://biomodels.net/biology-qualifiers/">
[truncated: 904,338 more chars]
